# Supplementary material for: (N-Benzyl-N-ethyl­dithio­carbamato)di-tert-butyl­chloridotin(IV)
Source: Acta Crystallogr Sect E Struct Rep Online. 2011 Feb 26;67(Pt 3):m372–3. doi: 10.1107/S1600536811006398 (PMC3051941; doi:10.1107/S1600536811006398)
Supplement: Supplementary file 1 [file e-67-0m372-sup1.cif]

##############################################################################
###                                                                        ###
###        Electronic paper (Acta Crystallographica Section E)             ###
###                                                                        ###
##############################################################################
#                                                                            #
# This CIF contains the data in a paper accepted for publication in Acta     #
# Crystallographica Section E. It conforms to the requirements of Notes      #
# for Authors for Section E, and has been peer reviewed under the auspices   #
# of the IUCr Commission on Journals.                                        #
#                                                                            #
# Full details of the Crystallographic Information File format               #
# are given in the paper "The Crystallographic Information File (CIF):       #
# a New Standard Archive File for Crystallography" by S. R. Hall, F. H.      #
# Allen and I. D. Brown [Acta Cryst. (1991), A47, 655-685].                  #
#                                                                            #
# The current version of the core CIF dictionary is obtainable from          #
# ftp://ftp.iucr.org/pub/cif_core.dic. The current version number is 2.4.    #
#                                                                            #
# Software is freely available for graphical display of the structure(s) in  #
# this CIF.  For information consult the CIF home page http://www.iucr.org/  #
# cif/home.html                                                              #
#                                                                            #
# This file may be used for bona fide research purposes within the           #
# scientific community so long as proper attribution is given to the journal # 
# article from which it was obtained.                                        #
#                                                                            #
##############################################################################
                                             
data_global
_audit_creation_method     SHELXL-97
_journal_date_recd_electronic     2011-02-16
_journal_date_accepted     2011-02-20
_journal_name_full     'Acta Crystallographica, Section E'
_journal_year     2011
_journal_volume     67
_journal_issue      3
_journal_page_first     m372
_journal_page_last     m373
_journal_paper_category     QM
_journal_coeditor_code     ZS2099
_publ_contact_author_name     ' Edward RT Tiekink '
_publ_contact_author_address
;
Department of Chemistry, University of Malaya,
50603 Kuala Lumpur, Malaysia
;
_publ_contact_author_email
;
edward.tiekink@gmail.com
;
_publ_contact_author_fax     ' +60 3 7967 4193 '
_publ_contact_author_phone     ' +60 3 7967 6775 '
_publ_section_title
;\
(<i>N</i>-Benzyl-<i>N</i>-ethyldithiocarbamato)di-<i>tert</i>-\
butylchloridotin(IV)
;
loop_
    _publ_author_name
    _publ_author_footnote
    _publ_author_address
    'Abdul Muthalib, Amirah Faizah' .
;
     School of Chemical Sciences and Food Technology
     Faculty of Science and Technology
     Universiti Kebangbaan Malaysia
     43600 Bangi
     Malaysia
;
    'Baba, Ibrahim'
;
Additional correspondence author, e-mail: aibi@ukm.my.
;
;
     School of Chemical Sciences and Food Technology
     Faculty of Science and Technology
     Universiti Kebangbaan Malaysia
     43600 Bangi
     Malaysia
;
    'Mohamed Tahir, Mohamed Ibrahim' .
;
     Department  of Chemistry
     Universiti Putra Malaysia
     43400 Serdang
     Malaysia
;
    'Tiekink, Edward R. T.' .
;
Department of Chemistry, University of Malaya,
50603 Kuala Lumpur, Malaysia
;
_publ_section_synopsis     .
data_I
_audit_creation_method     SHELXL-97
_chemical_name_systematic
;
(<i>N</i>-Benzyl-<i>N</i>-ethyldithiocarbamato)di-<i>tert</i>-
butylchloridotin(IV)
;
_chemical_name_common     ?
_chemical_formula_moiety     'C18 H30 Cl N S2 Sn'
_chemical_formula_sum     'C18 H30 Cl N S2 Sn'
_chemical_formula_iupac     '[Sn (C4 H9)2 Cl (C10 H12 N S2)]'
_chemical_formula_weight     478.69
_chemical_melting_point     ?
_chemical_melting_point_gt     451
_chemical_melting_point_lt     453
_symmetry_cell_setting     triclinic
_symmetry_space_group_name_H-M     'P -1'
_symmetry_space_group_name_Hall     '-P 1'
loop_
    _symmetry_equiv_pos_as_xyz
    'x, y, z'
    '-x, -y, -z'
_cell_length_a     8.6140(2)
_cell_length_b     10.9604(3)
_cell_length_c     11.4765(3)
_cell_angle_alpha     91.858(2)
_cell_angle_beta     96.193(2)
_cell_angle_gamma     96.011(2)
_cell_volume     1070.24(5)
_cell_formula_units_Z     2
_cell_measurement_reflns_used     22888
_cell_measurement_theta_min     2.39
_cell_measurement_theta_max     28.8
_cell_measurement_temperature     150(2)
_exptl_crystal_description     block
_exptl_crystal_colour     colourless
_exptl_crystal_size_max     0.30
_exptl_crystal_size_mid     0.23
_exptl_crystal_size_min     0.16
_exptl_crystal_density_diffrn     1.485
_exptl_crystal_density_meas     ?
_exptl_crystal_density_method     'not measured'
_exptl_crystal_F_000     488
_exptl_absorpt_coefficient_mu     1.513
_exptl_absorpt_correction_type     multi-scan
_exptl_absorpt_process_details     '(CrysAlis PRO; Oxford Diffraction, 2010)'
_exptl_absorpt_correction_T_min     0.935
_exptl_absorpt_correction_T_max     1.000
_exptl_special_details
;
;
_diffrn_ambient_temperature     150(2)
_diffrn_radiation_type     MoK\a
_diffrn_radiation_wavelength     0.71073
_diffrn_radiation_source     'fine-focus sealed tube'
_diffrn_radiation_monochromator     graphite
_diffrn_measurement_device_type     'Oxford Diffraction Xcaliber Eos Gemini'
_diffrn_measurement_method     \w
_diffrn_detector_area_resol_mean     16.1952
_diffrn_reflns_number     26998
_diffrn_reflns_av_R_equivalents     0.034
_diffrn_reflns_av_sigmaI/netI     0.020
_diffrn_reflns_theta_min     2.4
_diffrn_reflns_theta_max     27.5
_diffrn_reflns_theta_full     27.5
_diffrn_measured_fraction_theta_max     0.988
_diffrn_measured_fraction_theta_full     0.988
_diffrn_reflns_limit_h_min     -11
_diffrn_reflns_limit_h_max     11
_diffrn_reflns_limit_k_min     -13
_diffrn_reflns_limit_k_max     13
_diffrn_reflns_limit_l_min     -14
_diffrn_reflns_limit_l_max     14
_diffrn_standards_number     0
_diffrn_standards_interval_count     .
_diffrn_standards_interval_time     .
_diffrn_standards_decay_%     ?
_refine_special_details
;
Refinement of <i>F</i>^2^ against ALL reflections. The weighted <i>R</i>-factor
<i>wR</i> and goodness of fit <i>S</i> are based on <i>F</i>^2^, conventional
<i>R</i>-factors <i>R</i> are based on <i>F</i>, with <i>F</i> set to zero for
negative <i>F</i>^2^. The threshold expression of <i>F</i>^2^ >
2\s(<i>F</i>^2^) is used only for calculating <i>R</i>-factors(gt) <i>etc</i>.
and is not relevant to the choice of reflections for refinement.
<i>R</i>-factors based on <i>F</i>^2^ are statistically about twice as large
as those based on <i>F</i>, and <i>R</i>- factors based on ALL data will be
even larger.
;
_reflns_number_total     4865
_reflns_number_gt     4707
_reflns_threshold_expression     I>2\s(I)
_refine_ls_structure_factor_coef     Fsqd
_refine_ls_matrix_type     full
_refine_ls_R_factor_all     0.018
_refine_ls_R_factor_gt     0.018
_refine_ls_wR_factor_gt     0.045
_refine_ls_wR_factor_ref     0.046
_refine_ls_goodness_of_fit_ref     1.11
_refine_ls_restrained_S_all     1.11
_refine_ls_number_reflns     4865
_refine_ls_number_parameters     215
_refine_ls_number_restraints     0
_refine_ls_hydrogen_treatment     constr
_refine_ls_weighting_scheme     calc
_refine_ls_weighting_details
          'calc w=1/[\s^2^(Fo^2^)+(0.0236P)^2^+0.279P] where P=(Fo^2^+2Fc^2^)/3'
_atom_sites_solution_hydrogens     geom
_atom_sites_solution_primary     direct
_atom_sites_solution_secondary     difmap
_refine_ls_shift/su_max     0.003
_refine_ls_shift/su_mean     0.000
_refine_diff_density_max     0.29
_refine_diff_density_min     -0.50
_refine_ls_extinction_method     none
_refine_ls_extinction_coef     ?
loop_
    _atom_type_symbol
    _atom_type_description
    _atom_type_scat_dispersion_real
    _atom_type_scat_dispersion_imag
    _atom_type_scat_source
    'C' 'C' 0.0033 0.0016
                         'International Tables Vol C Tables 4.2.6.8 and 6.1.1.4'
    'H' 'H' 0.0000 0.0000
                         'International Tables Vol C Tables 4.2.6.8 and 6.1.1.4'
    'Cl' 'Cl' 0.1484 0.1585
                         'International Tables Vol C Tables 4.2.6.8 and 6.1.1.4'
    'N' 'N' 0.0061 0.0033
                         'International Tables Vol C Tables 4.2.6.8 and 6.1.1.4'
    'S' 'S' 0.1246 0.1234
                         'International Tables Vol C Tables 4.2.6.8 and 6.1.1.4'
    'Sn' 'Sn' -0.6537 1.4246
                         'International Tables Vol C Tables 4.2.6.8 and 6.1.1.4'
_computing_data_collection     'CrysAlis PRO (Oxford Diffraction, 2010)'
_computing_cell_refinement     'CrysAlis PRO (Oxford Diffraction, 2010)'
_computing_data_reduction     'CrysAlis PRO (Oxford Diffraction, 2010)'
_computing_structure_solution     'SHELXS97 (Sheldrick, 2008)'
_computing_structure_refinement     'SHELXL97 (Sheldrick, 2008)'
_computing_molecular_graphics
                      'ORTEP-3 (Farrugia, 1997) and DIAMOND (Brandenburg, 2006)'
_computing_publication_material     'publCIF (Westrip, 2010)'
loop_
    _atom_site_type_symbol
    _atom_site_label
    _atom_site_fract_x
    _atom_site_fract_y
    _atom_site_fract_z
    _atom_site_U_iso_or_equiv
    _atom_site_adp_type
    _atom_site_calc_flag
    _atom_site_refinement_flags
    _atom_site_occupancy
    _atom_site_disorder_assembly
    _atom_site_disorder_group
    Sn Sn 0.908142(10) 0.227855(8) 0.757926(8) 0.01355(4) Uani d . 1 . .
    Cl Cl1 1.09329(4) 0.40294(3) 0.84821(3) 0.02158(8) Uani d . 1 . .
    S S1 0.88193(4) 0.35904(3) 0.58681(3) 0.01801(8) Uani d . 1 . .
    S S2 0.70139(5) 0.11432(3) 0.57914(3) 0.02180(8) Uani d . 1 . .
    N N1 0.69363(14) 0.26534(11) 0.39968(10) 0.0152(2) Uani d . 1 . .
    C C1 0.74996(17) 0.24573(13) 0.50861(12) 0.0154(3) Uani d . 1 . .
    C C2 0.73841(18) 0.38150(14) 0.34275(13) 0.0192(3) Uani d . 1 . .
    H H2A 0.7233 0.3660 0.2566 0.023 Uiso calc R 1 . .
    H H2B 0.8514 0.4073 0.3659 0.023 Uiso calc R 1 . .
    C C3 0.6448(2) 0.48595(15) 0.37411(15) 0.0248(3) Uani d . 1 . .
    H H3A 0.5338 0.4643 0.3450 0.037 Uiso calc R 1 . .
    H H3B 0.6849 0.5609 0.3380 0.037 Uiso calc R 1 . .
    H H3C 0.6555 0.4998 0.4595 0.037 Uiso calc R 1 . .
    C C4 0.58006(18) 0.17438(14) 0.32856(13) 0.0185(3) Uani d . 1 . .
    H H4A 0.5613 0.0996 0.3734 0.022 Uiso calc R 1 . .
    H H4B 0.6243 0.1508 0.2560 0.022 Uiso calc R 1 . .
    C C5 0.42662(17) 0.22668(13) 0.29687(13) 0.0162(3) Uani d . 1 . .
    C C6 0.38063(18) 0.25643(15) 0.18239(13) 0.0206(3) Uani d . 1 . .
    H H6 0.4422 0.2374 0.1217 0.025 Uiso calc R 1 . .
    C C7 0.24535(19) 0.31377(15) 0.15584(14) 0.0248(3) Uani d . 1 . .
    H H7 0.2146 0.3341 0.0775 0.030 Uiso calc R 1 . .
    C C8 0.15570(19) 0.34106(14) 0.24459(15) 0.0244(3) Uani d . 1 . .
    H H8 0.0644 0.3818 0.2273 0.029 Uiso calc R 1 . .
    C C9 0.19895(18) 0.30901(15) 0.35845(15) 0.0230(3) Uani d . 1 . .
    H H9 0.1362 0.3265 0.4188 0.028 Uiso calc R 1 . .
    C C10 0.33337(17) 0.25166(14) 0.38442(13) 0.0185(3) Uani d . 1 . .
    H H10 0.3621 0.2293 0.4624 0.022 Uiso calc R 1 . .
    C C11 1.08251(17) 0.09669(13) 0.75357(13) 0.0182(3) Uani d . 1 . .
    C C12 1.1743(2) 0.09891(18) 0.87481(16) 0.0344(4) Uani d . 1 . .
    H H12A 1.2538 0.0413 0.8745 0.052 Uiso calc R 1 . .
    H H12B 1.1022 0.0749 0.9326 0.052 Uiso calc R 1 . .
    H H12C 1.2258 0.1820 0.8954 0.052 Uiso calc R 1 . .
    C C13 1.0023(2) -0.03233(15) 0.7207(2) 0.0351(4) Uani d . 1 . .
    H H13A 0.9457 -0.0337 0.6418 0.053 Uiso calc R 1 . .
    H H13B 0.9280 -0.0558 0.7771 0.053 Uiso calc R 1 . .
    H H13C 1.0816 -0.0903 0.7221 0.053 Uiso calc R 1 . .
    C C14 1.1918(2) 0.13760(17) 0.66298(17) 0.0334(4) Uani d . 1 . .
    H H14A 1.2413 0.2211 0.6843 0.050 Uiso calc R 1 . .
    H H14B 1.1312 0.1364 0.5855 0.050 Uiso calc R 1 . .
    H H14C 1.2731 0.0816 0.6609 0.050 Uiso calc R 1 . .
    C C15 0.72963(18) 0.22899(15) 0.87978(13) 0.0210(3) Uani d . 1 . .
    C C16 0.6414(2) 0.10044(16) 0.87739(15) 0.0283(4) Uani d . 1 . .
    H H16A 0.5648 0.0983 0.9347 0.042 Uiso calc R 1 . .
    H H16B 0.7162 0.0408 0.8971 0.042 Uiso calc R 1 . .
    H H16C 0.5866 0.0797 0.7988 0.042 Uiso calc R 1 . .
    C C17 0.8116(2) 0.2629(2) 1.00325(15) 0.0356(4) Uani d . 1 . .
    H H17A 0.8685 0.3453 1.0046 0.053 Uiso calc R 1 . .
    H H17B 0.8857 0.2034 1.0253 0.053 Uiso calc R 1 . .
    H H17C 0.7330 0.2618 1.0590 0.053 Uiso calc R 1 . .
    C C18 0.6177(2) 0.32236(19) 0.8403(2) 0.0390(5) Uani d . 1 . .
    H H18A 0.5717 0.3013 0.7594 0.059 Uiso calc R 1 . .
    H H18B 0.6756 0.4045 0.8444 0.059 Uiso calc R 1 . .
    H H18C 0.5339 0.3212 0.8918 0.059 Uiso calc R 1 . .
loop_
    _atom_site_aniso_label
    _atom_site_aniso_U_11
    _atom_site_aniso_U_22
    _atom_site_aniso_U_33
    _atom_site_aniso_U_12
    _atom_site_aniso_U_13
    _atom_site_aniso_U_23
    Sn 0.01353(6) 0.01384(6) 0.01283(6) 0.00071(4) -0.00031(4) 0.00204(4)
    Cl1 0.02389(18) 0.01842(18) 0.01980(17) -0.00371(14) -0.00377(14)
                                                                     0.00095(13)
    S1 0.02071(18) 0.01593(17) 0.01529(16) -0.00302(13) -0.00340(13) 0.00330(13)
    S2 0.0271(2) 0.01675(18) 0.01827(17) -0.00533(15) -0.00567(15) 0.00382(14)
    N1 0.0147(6) 0.0160(6) 0.0144(6) 0.0026(5) -0.0006(5) 0.0002(5)
    C1 0.0146(6) 0.0164(7) 0.0150(6) 0.0026(5) 0.0005(5) -0.0010(5)
    C2 0.0198(7) 0.0232(8) 0.0148(7) 0.0010(6) 0.0023(6) 0.0058(6)
    C3 0.0268(8) 0.0179(8) 0.0292(8) 0.0013(6) 0.0012(7) 0.0057(6)
    C4 0.0196(7) 0.0188(7) 0.0160(7) 0.0042(6) -0.0031(6) -0.0051(5)
    C5 0.0170(7) 0.0143(7) 0.0160(7) -0.0001(5) -0.0019(5) -0.0014(5)
    C6 0.0218(7) 0.0247(8) 0.0152(7) 0.0028(6) 0.0007(6) -0.0009(6)
    C7 0.0262(8) 0.0254(8) 0.0210(8) 0.0038(6) -0.0069(6) 0.0033(6)
    C8 0.0190(7) 0.0183(8) 0.0351(9) 0.0048(6) -0.0032(7) -0.0005(7)
    C9 0.0199(7) 0.0220(8) 0.0267(8) -0.0005(6) 0.0054(6) -0.0057(6)
    C10 0.0198(7) 0.0197(7) 0.0151(7) -0.0009(6) 0.0008(6) -0.0003(5)
    C11 0.0173(7) 0.0152(7) 0.0225(7) 0.0034(5) 0.0018(6) 0.0023(6)
    C12 0.0352(10) 0.0406(11) 0.0287(9) 0.0197(8) -0.0058(8) 0.0024(8)
    C13 0.0275(9) 0.0155(8) 0.0613(13) 0.0039(7) -0.0013(9) 0.0013(8)
    C14 0.0362(10) 0.0296(10) 0.0402(10) 0.0125(8) 0.0202(8) 0.0069(8)
    C15 0.0190(7) 0.0236(8) 0.0206(7) -0.0001(6) 0.0057(6) 0.0004(6)
    C16 0.0277(9) 0.0297(9) 0.0263(8) -0.0070(7) 0.0070(7) 0.0042(7)
    C17 0.0345(10) 0.0516(12) 0.0187(8) -0.0090(8) 0.0097(7) -0.0082(8)
    C18 0.0289(9) 0.0360(11) 0.0577(13) 0.0138(8) 0.0180(9) 0.0095(9)
_geom_special_details
;
All s.u.'s (except the s.u. in the dihedral angle between two l.s. planes) are
estimated using the full covariance matrix. The cell s.u.'s are taken into
account individually in the estimation of s.u.'s in distances, angles and
torsion angles; correlations between s.u.'s in cell parameters are only used
when they are defined by crystal symmetry. An approximate (isotropic)
treatment of cell s.u.'s is used for estimating s.u.'s involving l.s. planes.
;
loop_
    _geom_bond_atom_site_label_1
    _geom_bond_atom_site_label_2
    _geom_bond_site_symmetry_2
    _geom_bond_distance
    _geom_bond_publ_flag
    Sn Cl1 . 2.4847(4) y
    Sn S1 . 2.4760(4) y
    Sn S2 . 2.7409(4) y
    Sn C11 . 2.1884(14) y
    Sn C15 . 2.1879(15) y
    S1 C1 . 1.7470(15) y
    S2 C1 . 1.7109(15) y
    N1 C1 . 1.3240(18) ?
    N1 C4 . 1.4791(18) ?
    N1 C2 . 1.4839(19) ?
    C2 C3 . 1.523(2) ?
    C2 H2A . 0.9900 ?
    C2 H2B . 0.9900 ?
    C3 H3A . 0.9800 ?
    C3 H3B . 0.9800 ?
    C3 H3C . 0.9800 ?
    C4 C5 . 1.509(2) ?
    C4 H4A . 0.9900 ?
    C4 H4B . 0.9900 ?
    C5 C10 . 1.390(2) ?
    C5 C6 . 1.390(2) ?
    C6 C7 . 1.391(2) ?
    C6 H6 . 0.9500 ?
    C7 C8 . 1.386(2) ?
    C7 H7 . 0.9500 ?
    C8 C9 . 1.386(2) ?
    C8 H8 . 0.9500 ?
    C9 C10 . 1.384(2) ?
    C9 H9 . 0.9500 ?
    C10 H10 . 0.9500 ?
    C11 C12 . 1.522(2) ?
    C11 C14 . 1.523(2) ?
    C11 C13 . 1.524(2) ?
    C12 H12A . 0.9800 ?
    C12 H12B . 0.9800 ?
    C12 H12C . 0.9800 ?
    C13 H13A . 0.9800 ?
    C13 H13B . 0.9800 ?
    C13 H13C . 0.9800 ?
    C14 H14A . 0.9800 ?
    C14 H14B . 0.9800 ?
    C14 H14C . 0.9800 ?
    C15 C18 . 1.525(2) ?
    C15 C16 . 1.527(2) ?
    C15 C17 . 1.530(2) ?
    C16 H16A . 0.9800 ?
    C16 H16B . 0.9800 ?
    C16 H16C . 0.9800 ?
    C17 H17A . 0.9800 ?
    C17 H17B . 0.9800 ?
    C17 H17C . 0.9800 ?
    C18 H18A . 0.9800 ?
    C18 H18B . 0.9800 ?
    C18 H18C . 0.9800 ?
loop_
    _geom_angle_atom_site_label_1
    _geom_angle_atom_site_label_2
    _geom_angle_atom_site_label_3
    _geom_angle_site_symmetry_1
    _geom_angle_site_symmetry_3
    _geom_angle
    _geom_angle_publ_flag
    C15 Sn C11 . . 125.79(6) ?
    C15 Sn S1 . . 117.55(4) ?
    C11 Sn S1 . . 115.59(4) ?
    C15 Sn Cl1 . . 98.77(4) ?
    C11 Sn Cl1 . . 96.17(4) ?
    S1 Sn Cl1 . . 84.342(12) ?
    C15 Sn S2 . . 93.43(4) ?
    C11 Sn S2 . . 96.04(4) ?
    S1 Sn S2 . . 68.654(12) ?
    Cl1 Sn S2 . . 152.989(12) ?
    C1 S1 Sn . . 91.00(5) ?
    C1 S2 Sn . . 83.22(5) ?
    C1 N1 C4 . . 122.17(12) ?
    C1 N1 C2 . . 121.73(12) ?
    C4 N1 C2 . . 116.09(11) ?
    N1 C1 S2 . . 123.80(11) ?
    N1 C1 S1 . . 119.10(11) ?
    S2 C1 S1 . . 117.10(8) ?
    N1 C2 C3 . . 113.75(12) ?
    N1 C2 H2A . . 108.8 ?
    C3 C2 H2A . . 108.8 ?
    N1 C2 H2B . . 108.8 ?
    C3 C2 H2B . . 108.8 ?
    H2A C2 H2B . . 107.7 ?
    C2 C3 H3A . . 109.5 ?
    C2 C3 H3B . . 109.5 ?
    H3A C3 H3B . . 109.5 ?
    C2 C3 H3C . . 109.5 ?
    H3A C3 H3C . . 109.5 ?
    H3B C3 H3C . . 109.5 ?
    N1 C4 C5 . . 110.67(12) ?
    N1 C4 H4A . . 109.5 ?
    C5 C4 H4A . . 109.5 ?
    N1 C4 H4B . . 109.5 ?
    C5 C4 H4B . . 109.5 ?
    H4A C4 H4B . . 108.1 ?
    C10 C5 C6 . . 119.24(14) ?
    C10 C5 C4 . . 119.60(13) ?
    C6 C5 C4 . . 121.08(14) ?
    C5 C6 C7 . . 120.61(15) ?
    C5 C6 H6 . . 119.7 ?
    C7 C6 H6 . . 119.7 ?
    C8 C7 C6 . . 119.51(15) ?
    C8 C7 H7 . . 120.2 ?
    C6 C7 H7 . . 120.2 ?
    C9 C8 C7 . . 120.14(15) ?
    C9 C8 H8 . . 119.9 ?
    C7 C8 H8 . . 119.9 ?
    C10 C9 C8 . . 120.15(14) ?
    C10 C9 H9 . . 119.9 ?
    C8 C9 H9 . . 119.9 ?
    C9 C10 C5 . . 120.31(14) ?
    C9 C10 H10 . . 119.8 ?
    C5 C10 H10 . . 119.8 ?
    C12 C11 C14 . . 110.27(15) ?
    C12 C11 C13 . . 109.80(14) ?
    C14 C11 C13 . . 110.21(14) ?
    C12 C11 Sn . . 108.21(10) ?
    C14 C11 Sn . . 107.78(10) ?
    C13 C11 Sn . . 110.52(10) ?
    C11 C12 H12A . . 109.5 ?
    C11 C12 H12B . . 109.5 ?
    H12A C12 H12B . . 109.5 ?
    C11 C12 H12C . . 109.5 ?
    H12A C12 H12C . . 109.5 ?
    H12B C12 H12C . . 109.5 ?
    C11 C13 H13A . . 109.5 ?
    C11 C13 H13B . . 109.5 ?
    H13A C13 H13B . . 109.5 ?
    C11 C13 H13C . . 109.5 ?
    H13A C13 H13C . . 109.5 ?
    H13B C13 H13C . . 109.5 ?
    C11 C14 H14A . . 109.5 ?
    C11 C14 H14B . . 109.5 ?
    H14A C14 H14B . . 109.5 ?
    C11 C14 H14C . . 109.5 ?
    H14A C14 H14C . . 109.5 ?
    H14B C14 H14C . . 109.5 ?
    C18 C15 C16 . . 110.55(15) ?
    C18 C15 C17 . . 111.09(15) ?
    C16 C15 C17 . . 109.57(14) ?
    C18 C15 Sn . . 108.38(11) ?
    C16 C15 Sn . . 108.51(10) ?
    C17 C15 Sn . . 108.66(10) ?
    C15 C16 H16A . . 109.5 ?
    C15 C16 H16B . . 109.5 ?
    H16A C16 H16B . . 109.5 ?
    C15 C16 H16C . . 109.5 ?
    H16A C16 H16C . . 109.5 ?
    H16B C16 H16C . . 109.5 ?
    C15 C17 H17A . . 109.5 ?
    C15 C17 H17B . . 109.5 ?
    H17A C17 H17B . . 109.5 ?
    C15 C17 H17C . . 109.5 ?
    H17A C17 H17C . . 109.5 ?
    H17B C17 H17C . . 109.5 ?
    C15 C18 H18A . . 109.5 ?
    C15 C18 H18B . . 109.5 ?
    H18A C18 H18B . . 109.5 ?
    C15 C18 H18C . . 109.5 ?
    H18A C18 H18C . . 109.5 ?
    H18B C18 H18C . . 109.5 ?
loop_
    _geom_torsion_atom_site_label_1
    _geom_torsion_atom_site_label_2
    _geom_torsion_atom_site_label_3
    _geom_torsion_atom_site_label_4
    _geom_torsion_site_symmetry_1
    _geom_torsion_site_symmetry_2
    _geom_torsion_site_symmetry_3
    _geom_torsion_site_symmetry_4
    _geom_torsion
    _geom_torsion_publ_flag
    C15 Sn S1 C1 . . . . -83.40(7) ?
    C11 Sn S1 C1 . . . . 85.49(6) ?
    Cl1 Sn S1 C1 . . . . 179.64(5) ?
    S2 Sn S1 C1 . . . . -0.96(5) ?
    C15 Sn S2 C1 . . . . 119.28(6) ?
    C11 Sn S2 C1 . . . . -114.17(6) ?
    S1 Sn S2 C1 . . . . 0.98(5) ?
    Cl1 Sn S2 C1 . . . . 2.29(6) ?
    C4 N1 C1 S2 . . . . 0.84(19) ?
    C2 N1 C1 S2 . . . . 179.45(10) ?
    C4 N1 C1 S1 . . . . -179.25(10) ?
    C2 N1 C1 S1 . . . . -0.64(18) ?
    Sn S2 C1 N1 . . . . 178.46(13) ?
    Sn S2 C1 S1 . . . . -1.46(7) ?
    Sn S1 C1 N1 . . . . -178.32(11) ?
    Sn S1 C1 S2 . . . . 1.60(8) ?
    C1 N1 C2 C3 . . . . -82.33(17) ?
    C4 N1 C2 C3 . . . . 96.36(15) ?
    C1 N1 C4 C5 . . . . 117.52(15) ?
    C2 N1 C4 C5 . . . . -61.16(16) ?
    N1 C4 C5 C10 . . . . -67.27(17) ?
    N1 C4 C5 C6 . . . . 109.31(16) ?
    C10 C5 C6 C7 . . . . 1.8(2) ?
    C4 C5 C6 C7 . . . . -174.75(14) ?
    C5 C6 C7 C8 . . . . -0.2(2) ?
    C6 C7 C8 C9 . . . . -1.4(2) ?
    C7 C8 C9 C10 . . . . 1.2(2) ?
    C8 C9 C10 C5 . . . . 0.5(2) ?
    C6 C5 C10 C9 . . . . -2.0(2) ?
    C4 C5 C10 C9 . . . . 174.62(14) ?
    C15 Sn C11 C12 . . . . -55.53(13) ?
    S1 Sn C11 C12 . . . . 136.63(11) ?
    Cl1 Sn C11 C12 . . . . 49.96(11) ?
    S2 Sn C11 C12 . . . . -154.18(11) ?
    C15 Sn C11 C14 . . . . -174.77(11) ?
    S1 Sn C11 C14 . . . . 17.39(12) ?
    Cl1 Sn C11 C14 . . . . -69.28(11) ?
    S2 Sn C11 C14 . . . . 86.58(11) ?
    C15 Sn C11 C13 . . . . 64.74(14) ?
    S1 Sn C11 C13 . . . . -103.11(12) ?
    Cl1 Sn C11 C13 . . . . 170.23(12) ?
    S2 Sn C11 C13 . . . . -33.91(12) ?
    C11 Sn C15 C18 . . . . -171.31(11) ?
    S1 Sn C15 C18 . . . . -3.68(13) ?
    Cl1 Sn C15 C18 . . . . 84.49(12) ?
    S2 Sn C15 C18 . . . . -71.34(12) ?
    C11 Sn C15 C16 . . . . -51.22(13) ?
    S1 Sn C15 C16 . . . . 116.41(10) ?
    Cl1 Sn C15 C16 . . . . -155.42(10) ?
    S2 Sn C15 C16 . . . . 48.75(11) ?
    C11 Sn C15 C17 . . . . 67.86(14) ?
    S1 Sn C15 C17 . . . . -124.51(11) ?
    Cl1 Sn C15 C17 . . . . -36.34(12) ?
    S2 Sn C15 C17 . . . . 167.83(12) ?
loop_
    _geom_hbond_atom_site_label_D
    _geom_hbond_atom_site_label_H
    _geom_hbond_atom_site_label_A
    _geom_hbond_site_symmetry_A
    _geom_hbond_distance_DH
    _geom_hbond_distance_HA
    _geom_hbond_distance_DA
    _geom_hbond_angle_DHA
    C3 H3a Cg1 1_555 0.98 2.78 3.6491(18) 149
    C13 H13b Cg1 2_656 0.98 2.96 3.5401(18) 119
