# Supplementary material for: (N-Benzyl-N-ethyl­dithio­carbamato)di-tert-butyl­chloridotin(IV)
Source: Acta Crystallogr Sect E Struct Rep Online. 2011 Feb 26;67(Pt 3):m372–3. doi: 10.1107/S1600536811006398 (PMC3051941; doi:10.1107/S1600536811006398)
Supplement: Supplementary file 2 [file e-67-0m372-Isup2.hkl]

#
# h,k,l, Fc-squared, Fo-squared, sigma(Fo-squared) and status flag
#
data_I
_shelx_title ' 1 in space group P -1'
_shelx_refln_list_code          4
_shelx_F_calc_maximum      163.17
_exptl_crystal_F_000       488.00
_reflns_d_resolution_high  0.7696
 
loop_
 _symmetry_equiv_pos_as_xyz
 'x, y, z'
 '-x, -y, -z'
 
_cell_length_a     8.6140
_cell_length_b    10.9604
_cell_length_c    11.4765
_cell_angle_alpha  91.858
_cell_angle_beta   96.193
_cell_angle_gamma  96.011
 
_shelx_F_squared_multiplier     1.000
 
loop_
 _refln_index_h
 _refln_index_k
 _refln_index_l
 _refln_F_squared_calc
 _refln_F_squared_meas
 _refln_F_squared_sigma
 _refln_observed_status
   1   0   0     9824.19     8870.81    100.95 o
   2   0   0     1198.46     1294.17     18.85 o
   3   0   0        0.49        2.39      0.82 o
   4   0   0     6643.70     6496.35     97.13 o
   5   0   0     7912.97     7880.49    176.24 o
   6   0   0     4674.06     4673.35     38.45 o
   7   0   0      447.27      432.27     10.41 o
   8   0   0        0.99        1.63      1.54 o
   9   0   0      559.27      578.75     14.02 o
  10   0   0     1753.61     1810.66     55.65 o
  11   0   0     1352.67     1362.08     49.37 o
 -11   1   0       78.63       86.52      9.94 o
 -10   1   0      285.64      274.02     18.71 o
  -9   1   0      423.77      410.56     14.52 o
  -8   1   0      147.03      173.37      6.85 o
  -7   1   0     2506.47     2463.82     29.68 o
  -6   1   0     2463.40     2370.24     38.87 o
  -5   1   0      102.20      116.10      4.57 o
  -4   1   0     2671.92     2738.42     36.51 o
  -3   1   0     1065.71     1039.76     22.13 o
  -2   1   0     1537.03     1554.82     28.68 o
  -1   1   0     7224.69     6242.58     96.21 o
   1   1   0     4617.02     4429.98     39.35 o
   2   1   0     2039.74     2073.11     29.26 o
   3   1   0     5917.25     5599.79     67.27 o
   4   1   0     8731.40     8193.12    113.16 o
   5   1   0      595.67      627.28     11.93 o
   6   1   0     1192.09     1251.17     18.23 o
   7   1   0     1274.25     1304.23     30.71 o
   8   1   0     1879.88     1895.80     38.67 o
   9   1   0     1081.62     1144.95     24.60 o
  10   1   0       28.21       17.46      3.97 o
 -11   2   0      377.39      379.15     20.17 o
 -10   2   0      263.36      254.10     12.14 o
  -9   2   0       57.76       59.64      5.70 o
  -8   2   0      245.56      231.29      8.39 o
  -7   2   0      658.57      647.81     13.63 o
  -6   2   0     4276.71     4265.87     85.66 o
  -5   2   0     1053.94     1009.60     14.36 o
  -4   2   0       44.27       49.50      2.49 o
  -3   2   0       51.12       79.80      5.09 o
  -2   2   0      488.38      592.02      6.98 o
  -1   2   0     3602.52     3494.01     29.92 o
   0   2   0    23526.05    17207.93    535.22 o
   1   2   0       96.29       87.45      2.05 o
   2   2   0       13.76       23.98      1.11 o
   3   2   0     1414.92     1393.88     15.75 o
   4   2   0     5741.13     5502.53     76.12 o
   5   2   0     3480.65     3391.83     64.17 o
   6   2   0     2139.51     2159.55     48.55 o
   7   2   0      321.81      311.90      9.42 o
   8   2   0       29.31       30.60      3.40 o
   9   2   0     1218.71     1222.99     22.05 o
  10   2   0     1104.53     1131.34     26.78 o
 -11   3   0      185.33      142.95     15.57 o
 -10   3   0     1116.63     1109.42     38.34 o
  -9   3   0     1471.96     1408.69     32.36 o
  -8   3   0      646.30      682.56     20.25 o
  -7   3   0      667.50      666.18     13.80 o
  -6   3   0       24.89       21.04      2.28 o
  -5   3   0     1993.21     2042.57     23.34 o
  -4   3   0     3326.87     3420.86     37.00 o
  -3   3   0     2789.04     2681.20     41.74 o
  -2   3   0    14839.44    12993.72    158.13 o
  -1   3   0     3751.94     3854.70     42.36 o
   0   3   0       13.23       14.86      0.84 o
   1   3   0      352.35      357.07      4.41 o
   2   3   0    18534.95    17661.66    147.43 o
   3   3   0     7589.12     7053.87    168.47 o
   4   3   0     1363.32     1383.25     18.25 o
   5   3   0       82.18       84.56      3.70 o
   6   3   0      617.81      628.43     11.52 o
   7   3   0     2501.18     2532.31     31.85 o
   8   3   0     4008.39     4132.19     57.85 o
   9   3   0     1413.50     1419.27     26.27 o
  10   3   0      215.34      207.75     11.06 o
 -10   4   0        2.13        2.13      2.93 o
  -9   4   0        0.04        1.84      3.16 o
  -8   4   0      293.76      287.35     10.92 o
  -7   4   0     1755.12     1765.04     34.78 o
  -6   4   0      865.55      909.08     15.42 o
  -5   4   0        2.14        4.68      0.72 o
  -4   4   0        7.08        8.89      1.38 o
  -3   4   0     1049.19     1063.16     14.25 o
  -2   4   0     4718.09     4759.38     50.29 o
  -1   4   0      989.36     1009.77     12.21 o
   0   4   0      594.38      628.74      7.87 o
   1   4   0      100.69      155.03      3.17 o
   2   4   0      153.76      179.67      4.61 o
   3   4   0        3.02        9.42      1.35 o
   4   4   0      271.12      251.58      6.84 o
   5   4   0      490.36      496.60      9.80 o
   6   4   0      873.33      872.85     14.36 o
   7   4   0      277.43      262.59      8.44 o
   8   4   0       80.31       93.07      6.13 o
   9   4   0      380.18      370.38     12.83 o
  10   4   0      330.61      321.53     18.06 o
 -10   5   0     1277.38     1312.39     35.77 o
  -9   5   0     1711.44     1651.26     36.52 o
  -8   5   0     1193.27     1245.22     26.20 o
  -7   5   0        0.68        3.32      2.14 o
  -6   5   0     2899.35     2994.49     45.51 o
  -5   5   0     3724.18     3563.99     48.70 o
  -4   5   0     2668.56     2449.61     29.45 o
  -3   5   0      980.26      858.86     12.59 o
  -2   5   0       77.35      109.57      3.97 o
  -1   5   0     1502.21     1442.63     21.89 o
   0   5   0      631.33      588.17      8.85 o
   1   5   0     7317.07     7131.57     88.59 o
   2   5   0    11136.47    10811.71     83.03 o
   3   5   0       63.13       62.72      3.37 o
   4   5   0       90.86       83.25      3.63 o
   5   5   0      508.93      511.88     11.97 o
   6   5   0     2291.52     2246.45     28.75 o
   7   5   0      654.61      637.03     17.32 o
   8   5   0      256.64      236.59     10.03 o
   9   5   0        0.99        3.41      2.30 o
 -10   6   0      169.80      183.34     12.15 o
  -9   6   0       12.26       11.23      3.16 o
  -8   6   0     1724.57     1710.09     29.55 o
  -7   6   0     3289.30     3341.78     57.15 o
  -6   6   0     2149.89     2262.53     24.06 o
  -5   6   0     2024.54     2164.99     22.79 o
  -4   6   0       78.70      101.44      3.65 o
  -3   6   0     2484.08     2366.16     25.03 o
  -2   6   0     6399.00     6305.81     71.92 o
  -1   6   0     4022.80     4031.59     58.69 o
   0   6   0     5363.39     5335.15     60.62 o
   1   6   0      116.63      112.63      2.86 o
   2   6   0     3770.81     3869.91     69.69 o
   3   6   0      739.38      727.31     12.84 o
   4   6   0     1099.16     1105.03     19.50 o
   5   6   0     3522.62     3517.79     42.02 o
   6   6   0      869.80      886.73     17.92 o
   7   6   0      150.23      138.23      7.10 o
   8   6   0      221.48      219.12     10.66 o
   9   6   0      206.19      199.60     12.28 o
 -10   7   0      292.50      307.55     22.75 o
  -9   7   0      561.78      573.95     16.97 o
  -8   7   0      316.35      323.08     11.93 o
  -7   7   0       15.99       20.11      2.47 o
  -6   7   0      347.24      397.61     10.01 o
  -5   7   0     3255.23     3344.35     35.19 o
  -4   7   0     4799.72     4756.39     44.68 o
  -3   7   0        8.15       11.29      1.62 o
  -2   7   0        6.38        9.29      1.40 o
  -1   7   0      105.40      102.77      3.77 o
   0   7   0     3740.38     3655.20     50.41 o
   1   7   0     6319.42     6480.40     76.21 o
   2   7   0     1824.20     1968.97     39.15 o
   3   7   0     1032.61     1033.38     18.32 o
   4   7   0      266.61      267.32      8.32 o
   5   7   0      873.58      840.06     17.81 o
   6   7   0     2755.80     2675.86     41.19 o
   7   7   0      254.55      254.10     11.27 o
   8   7   0       56.57       55.84      7.95 o
   9   7   0       33.33       36.81     17.79 o
  -9   8   0      180.06      184.16      9.74 o
  -8   8   0     1693.65     1709.23     33.15 o
  -7   8   0     1906.98     1962.55     26.49 o
  -6   8   0     1093.13     1089.72     19.46 o
  -5   8   0     1165.05     1113.50     18.48 o
  -4   8   0      944.17      946.84     15.37 o
  -3   8   0     4012.76     4108.07     55.46 o
  -2   8   0     1859.52     1935.63     34.51 o
  -1   8   0     4067.50     4048.11     68.88 o
   0   8   0     3968.20     4042.60     43.58 o
   1   8   0      502.06      493.09      9.77 o
   2   8   0     3579.68     3552.84     44.60 o
   3   8   0     1974.79     2104.48     33.34 o
   4   8   0     4765.10     4692.44     49.87 o
   5   8   0     1918.96     1942.41     27.99 o
   6   8   0       42.90       33.65      3.63 o
   7   8   0     1231.45     1220.38     27.81 o
   8   8   0     1387.17     1386.73     34.93 o
  -9   9   0      207.94      206.74     13.14 o
  -8   9   0      134.04      153.09      8.49 o
  -7   9   0       79.85       80.52      5.40 o
  -6   9   0       97.46       99.23      5.40 o
  -5   9   0     2130.18     2103.83     29.87 o
  -4   9   0     2176.98     2109.70     30.40 o
  -3   9   0      499.46      512.57     13.04 o
  -2   9   0     1227.93     1276.72     23.22 o
  -1   9   0        1.07        3.95      3.30 o
   0   9   0     3132.34     3213.76     35.16 o
   1   9   0     3614.02     3601.35     45.07 o
   2   9   0     1938.82     1877.88     29.52 o
   3   9   0      225.46      219.90      9.74 o
   4   9   0        2.02        2.46      2.20 o
   5   9   0      859.51      882.39     18.21 o
   6   9   0     1759.25     1846.64     31.79 o
   7   9   0      792.62      778.91     22.47 o
  -8  10   0      256.42      242.94     12.39 o
  -7  10   0      241.60      235.96     11.81 o
  -6  10   0       55.41       62.51      4.98 o
  -5  10   0      118.04      123.75      6.67 o
  -4  10   0     1139.15     1144.31     20.68 o
  -3  10   0      534.16      525.53     15.01 o
  -2  10   0      885.30      896.10     19.60 o
  -1  10   0      412.40      437.49     11.42 o
   0  10   0        4.33        9.95      3.16 o
   1  10   0      122.75      115.77      6.09 o
   2  10   0      516.16      532.28     15.85 o
   3  10   0     1157.78     1140.45     25.04 o
   4  10   0     1868.70     1861.55     34.45 o
   5  10   0       51.11       46.02      4.74 o
   6  10   0      162.49      155.61      9.90 o
   7  10   0      490.14      497.43     23.31 o
  -7  11   0      210.91      233.49     12.17 o
  -6  11   0     1293.02     1288.79     29.33 o
  -5  11   0     1085.76     1083.25     21.43 o
  -4  11   0       78.50       83.70      5.83 o
  -3  11   0      146.75      136.55      7.79 o
  -2  11   0       12.08       17.89      6.08 o
  -1  11   0     1435.01     1431.44     31.46 o
   0  11   0     1731.93     1735.42     70.54 o
   1  11   0      664.84      714.54     21.19 o
   2  11   0     1133.69     1159.06     25.74 o
   3  11   0       56.49       56.89      5.70 o
   4  11   0      431.32      395.00     15.17 o
   5  11   0      349.03      367.66     13.74 o
   6  11   0      890.23      904.51     38.64 o
  -6  12   0        2.47        1.67      3.48 o
  -5  12   0      143.86      151.66     10.81 o
  -4  12   0      105.22      101.03      8.73 o
  -3  12   0      572.92      562.01     36.14 o
  -2  12   0      542.29      548.31     23.39 o
  -1  12   0       10.13        7.84      5.72 o
   0  12   0        2.40       10.93      9.02 o
   1  12   0       21.86       21.57      3.59 o
   2  12   0      307.22      319.86     13.47 o
   3  12   0      511.40      488.65     17.26 o
   4  12   0      471.11      454.48     17.06 o
  -5  13   0      337.70      300.89     30.82 o
  -4  13   0        1.61        2.03      3.32 o
  -3  13   0       57.08       54.03      7.81 o
  -2  13   0     1623.82     1614.37     44.59 o
  -1  13   0     1069.85     1023.09     34.44 o
   0  13   0      361.01      364.90     19.97 o
   1  13   0      125.26      134.39     10.40 o
   2  13   0      143.93      153.90     11.28 o
   3  13   0      979.96     1057.27     42.88 o
  -3 -13   1     1171.58     1152.30     36.23 o
  -2 -13   1      356.58      381.90     15.62 o
  -1 -13   1      176.44      171.91     11.67 o
   0 -13   1      414.37      422.66     21.71 o
   1 -13   1       70.51       79.54      9.59 o
   2 -13   1      902.36      942.80     33.72 o
   3 -13   1      594.27      596.77     26.09 o
   4 -13   1      487.18      453.06     25.35 o
   5 -13   1      302.09      286.15     30.78 o
  -5 -12   1     1116.78     1089.29     35.04 o
  -4 -12   1     1062.45     1048.26     26.89 o
  -3 -12   1      159.77      149.63      9.41 o
  -2 -12   1       56.93       60.14      5.85 o
  -1 -12   1      440.80      441.01     15.64 o
   0 -12   1     1668.20     1739.00     37.39 o
   1 -12   1     2671.63     2702.33     81.92 o
   2 -12   1      677.73      693.55     33.81 o
   3 -12   1       17.01       18.68      4.84 o
   4 -12   1      217.58      215.15     16.96 o
   5 -12   1      995.28      954.19     28.49 o
   6 -12   1     1749.55     1831.20     41.76 o
  -6 -11   1      397.95      386.93     17.67 o
  -5 -11   1       48.15       49.97      5.16 o
  -4 -11   1      162.49      145.76      9.39 o
  -3 -11   1      393.21      396.48     14.83 o
  -2 -11   1      222.83      215.56     14.26 o
  -1 -11   1     1261.15     1300.03     26.99 o
   0 -11   1      454.77      455.64     16.81 o
   1 -11   1      512.70      526.05     17.82 o
   2 -11   1      291.66      278.42     15.76 o
   3 -11   1      571.76      575.05     23.12 o
   4 -11   1     1886.92     1870.45     54.83 o
   5 -11   1     1320.68     1341.54     28.75 o
   6 -11   1        8.92        8.18      4.44 o
   7 -11   1      341.40      343.12     14.70 o
  -7 -10   1      488.54      467.11     24.89 o
  -6 -10   1      924.30      942.75     24.35 o
  -5 -10   1      784.93      803.49     21.92 o
  -4 -10   1       15.47       18.51      3.53 o
  -3 -10   1      675.18      697.73     19.02 o
  -2 -10   1      422.64      406.64     13.85 o
  -1 -10   1      513.39      546.19     15.80 o
   0 -10   1     1219.69     1206.39     35.12 o
   1 -10   1       31.79       39.88      6.19 o
   2 -10   1      221.20      217.41     10.39 o
   3 -10   1       37.10       43.88      4.92 o
   4 -10   1      898.46      940.65     21.95 o
   5 -10   1     1090.83     1072.70     22.25 o
   6 -10   1      454.24      446.12     14.22 o
   7 -10   1      132.12      133.46      7.17 o
   8 -10   1        6.13       -0.80      3.32 o
  -7  -9   1      611.04      599.54     19.58 o
  -6  -9   1        5.58        6.50      2.35 o
  -5  -9   1     1199.10     1253.60     22.34 o
  -4  -9   1     1170.51     1190.94     22.81 o
  -3  -9   1     3143.70     2998.14     67.12 o
  -2  -9   1     1677.17     1682.69     25.70 o
  -1  -9   1      489.02      450.71     11.53 o
   0  -9   1       93.58       97.80      5.12 o
   1  -9   1     3038.37     3084.13     70.55 o
   2  -9   1      942.84      945.54     19.17 o
   3  -9   1      936.33      927.95     26.89 o
   4  -9   1      962.06      907.13     18.85 o
   5  -9   1        8.78        7.95      2.34 o
   6  -9   1      664.76      622.16     16.23 o
   7  -9   1      521.16      509.88     13.77 o
   8  -9   1      982.04     1054.06     25.89 o
   9  -9   1      582.23      558.41     30.13 o
  -8  -8   1       51.50       51.05      5.82 o
  -7  -8   1      795.60      772.25     17.63 o
  -6  -8   1     1955.26     1989.34     52.56 o
  -5  -8   1      512.24      505.55     12.86 o
  -4  -8   1       32.62       30.53      3.42 o
  -3  -8   1      176.86      159.70      7.13 o
  -2  -8   1     2001.66     1975.59     29.80 o
  -1  -8   1     3035.25     3185.04     40.88 o
   0  -8   1      881.28      860.26     17.35 o
   1  -8   1      556.94      574.61     12.35 o
   2  -8   1      141.45      151.68      5.86 o
   3  -8   1      796.06      867.14     16.67 o
   4  -8   1     1468.73     1527.39     24.85 o
   5  -8   1      245.16      243.04      8.14 o
   6  -8   1      152.65      140.09      6.55 o
   7  -8   1      199.04      176.10      7.15 o
   8  -8   1       23.70       23.79      3.75 o
   9  -8   1      270.06      243.63     14.06 o
  -8  -7   1     1295.41     1343.81     29.92 o
  -7  -7   1      140.35      135.54      7.41 o
  -6  -7   1      620.75      619.44     15.46 o
  -5  -7   1     1593.78     1685.80     24.70 o
  -4  -7   1     2301.02     2332.04     36.66 o
  -3  -7   1     6068.92     6061.89     63.01 o
  -2  -7   1      891.05      913.00     17.62 o
  -1  -7   1     1631.20     1671.14     19.68 o
   0  -7   1     4990.84     5077.47     53.73 o
   1  -7   1     6014.21     6113.90     69.88 o
   2  -7   1     5356.92     5355.97     53.74 o
   3  -7   1     1910.16     1870.60     19.90 o
   4  -7   1      356.59      357.96     10.28 o
   5  -7   1     1210.59     1248.04     19.59 o
   6  -7   1     1751.26     1705.18     21.80 o
   7  -7   1     1708.81     1787.61     23.33 o
   8  -7   1      660.48      664.30     16.86 o
   9  -7   1        0.50        0.31      3.20 o
  -9  -6   1      153.85      157.95     10.85 o
  -8  -6   1      243.35      235.77     10.00 o
  -7  -6   1     3019.53     3148.24     38.59 o
  -6  -6   1     1511.76     1523.16     23.15 o
  -5  -6   1     1800.70     1799.13     44.66 o
  -4  -6   1     2537.80     2430.87     29.74 o
  -3  -6   1      164.52      170.36      6.56 o
  -2  -6   1     2935.17     2877.63     48.89 o
  -1  -6   1     6193.26     5906.36    128.81 o
   0  -6   1     3422.45     3329.96     33.14 o
   1  -6   1     3127.81     3151.21     33.64 o
   2  -6   1       78.43       86.82      2.87 o
   3  -6   1     6762.50     6707.25     88.78 o
   4  -6   1     4629.83     4568.50     42.36 o
   5  -6   1     2604.50     2512.12     32.99 o
   6  -6   1     2007.48     1999.35     24.72 o
   7  -6   1       52.99       50.50      3.68 o
   8  -6   1     1102.11     1093.81     31.78 o
   9  -6   1      935.11      926.76     26.84 o
  10  -6   1      632.00      590.58     25.88 o
  -9  -5   1      413.93      404.41     13.71 o
  -8  -5   1      693.80      689.78     17.16 o
  -7  -5   1       14.35       14.00      2.30 o
  -6  -5   1      254.38      242.17      7.85 o
  -5  -5   1      201.70      210.06      6.82 o
  -4  -5   1     2061.39     2072.91     28.65 o
  -3  -5   1     5859.36     5729.10     59.67 o
  -2  -5   1      877.94      908.31     16.23 o
  -1  -5   1      404.38      392.92      8.78 o
   0  -5   1      230.81      198.56      4.29 o
   1  -5   1     4047.81     4073.58     44.82 o
   2  -5   1     5682.43     5592.77     76.85 o
   3  -5   1      214.64      204.09      4.43 o
   4  -5   1       65.58       78.16      4.17 o
   5  -5   1      259.24      284.73      7.27 o
   6  -5   1     4116.71     4177.82     58.88 o
   7  -5   1     1478.43     1587.07     26.72 o
   8  -5   1      321.49      312.59     10.68 o
   9  -5   1      200.27      178.52     11.33 o
  10  -5   1        0.59        1.30      4.44 o
 -10  -4   1       11.08       10.21      4.05 o
  -9  -4   1      657.78      667.79     16.09 o
  -8  -4   1     1741.24     1791.43     28.12 o
  -7  -4   1     1484.78     1515.50     21.21 o
  -6  -4   1      346.71      343.15      8.50 o
  -5  -4   1      287.35      280.96      7.19 o
  -4  -4   1      260.77      277.79      6.11 o
  -3  -4   1     3008.48     3048.90     30.78 o
  -2  -4   1     2912.45     2748.10     25.16 o
  -1  -4   1    13213.03    12706.21    181.24 o
   0  -4   1     3664.35     3548.81     72.86 o
   1  -4   1     1309.09     1420.11     13.83 o
   2  -4   1     4852.69     5052.26     55.90 o
   3  -4   1    11106.63    10378.65    117.16 o
   4  -4   1     1211.47     1149.05     13.08 o
   5  -4   1     5404.98     5334.19     74.28 o
   6  -4   1     1005.14     1005.72     18.52 o
   7  -4   1     1232.02     1255.02     23.93 o
   8  -4   1     1934.36     1911.44     32.65 o
   9  -4   1     1876.87     1935.46     58.50 o
  10  -4   1     2065.77     2080.54     43.97 o
 -10  -3   1      510.19      509.46     17.72 o
  -9  -3   1      849.49      855.86     18.11 o
  -8  -3   1      189.55      168.50      7.25 o
  -7  -3   1       64.32       65.93      4.24 o
  -6  -3   1       26.06       29.89      2.63 o
  -5  -3   1     1678.35     1719.85     22.16 o
  -4  -3   1     3052.52     3034.26     45.43 o
  -3  -3   1      416.17      396.85      6.25 o
  -2  -3   1      313.18      339.37      5.85 o
  -1  -3   1       29.88       34.90      1.71 o
   0  -3   1      214.19      202.59      3.61 o
   1  -3   1     3445.16     3517.29     45.49 o
   2  -3   1     5057.22     4759.76     41.71 o
   3  -3   1      991.91      957.02     17.83 o
   4  -3   1     2589.42     2764.84     25.36 o
   5  -3   1      198.94      207.24      4.03 o
   6  -3   1     4566.17     4688.55     67.50 o
   7  -3   1     1308.66     1383.75     36.57 o
   8  -3   1      451.79      453.23     16.57 o
   9  -3   1      602.33      598.31     18.86 o
  10  -3   1       12.59       16.94      4.08 o
 -10  -2   1      378.49      366.01     13.38 o
  -9  -2   1     2522.82     2548.11     47.87 o
  -8  -2   1     1231.77     1269.69     21.05 o
  -7  -2   1      866.15      881.67     15.89 o
  -6  -2   1       33.79       30.23      2.61 o
  -5  -2   1      233.65      219.66      6.29 o
  -4  -2   1     3088.07     3005.82     32.50 o
  -3  -2   1     3034.61     3007.24     24.90 o
  -2  -2   1      154.52      194.02      3.15 o
  -1  -2   1     8026.88     7646.28    172.22 o
   0  -2   1     2004.57     1979.19     19.53 o
   1  -2   1     4415.51     4461.36    101.43 o
   2  -2   1     5749.59     5560.90     58.02 o
   3  -2   1     4109.58     4305.28     40.24 o
   4  -2   1      669.92      634.75     12.73 o
   5  -2   1      301.49      316.84      8.46 o
   6  -2   1       97.57       97.74      4.66 o
   7  -2   1      158.43      165.63      6.63 o
   8  -2   1      475.43      470.22     14.20 o
   9  -2   1      500.01      520.15     14.82 o
  10  -2   1      484.04      464.51     20.85 o
  11  -2   1      164.79      147.73     15.72 o
 -11  -1   1     1439.02     1451.88     50.82 o
 -10  -1   1     2790.45     2864.39     42.23 o
  -9  -1   1      471.31      470.68     13.98 o
  -8  -1   1        8.55       13.84      2.41 o
  -7  -1   1     1273.38     1312.04     19.87 o
  -6  -1   1     5882.19     5761.45     84.96 o
  -5  -1   1     7979.59     7774.45     71.57 o
  -4  -1   1     3254.64     3155.87     35.98 o
  -3  -1   1      276.95      260.60      4.88 o
  -2  -1   1     3845.37     4113.38     72.81 o
  -1  -1   1    16381.55    14264.51    153.31 o
   0  -1   1     7735.69     6906.01     47.24 o
   1  -1   1     9411.11     8219.07    135.16 o
   2  -1   1      282.71      274.11      3.08 o
   3  -1   1       13.98       21.86      1.95 o
   4  -1   1      957.41      932.80     15.59 o
   5  -1   1     8018.02     8003.75     89.00 o
   6  -1   1     2266.54     2227.50     28.39 o
   7  -1   1      845.81      789.47     15.62 o
   8  -1   1      595.23      601.04     13.45 o
   9  -1   1       48.12       52.43      4.69 o
  10  -1   1      971.05      937.95     27.22 o
  11  -1   1      885.47      874.24     47.19 o
 -11   0   1      285.75      254.29     20.18 o
 -10   0   1      146.01      140.65      9.08 o
  -9   0   1      813.18      807.73     24.72 o
  -8   0   1      845.81      850.89     16.10 o
  -7   0   1     3249.04     3325.62     36.68 o
  -6   0   1      953.26      943.79     15.30 o
  -5   0   1      499.43      510.25     11.70 o
  -4   0   1     1236.27     1197.78     15.43 o
  -3   0   1     2363.20     2423.74     33.96 o
  -2   0   1     4990.22     5023.15     39.36 o
  -1   0   1     7661.74     7207.57     71.20 o
   1   0   1     2764.85     2804.82     27.49 o
   2   0   1      135.15      133.28      2.38 o
   3   0   1     8262.01     7908.25     64.03 o
   4   0   1     2099.23     1997.65     28.98 o
   5   0   1      247.61      264.60      5.29 o
   6   0   1       78.16       78.85      2.89 o
   7   0   1      220.62      230.28      7.55 o
   8   0   1     1003.84     1000.90     18.80 o
   9   0   1      191.77      211.67      8.97 o
  10   0   1       39.21       42.13      6.79 o
 -11   1   1     1428.97     1466.51     52.70 o
 -10   1   1      748.22      736.18     23.66 o
  -9   1   1      213.16      217.91      9.19 o
  -8   1   1       11.36       12.21      2.22 o
  -7   1   1     3321.94     3226.13     39.53 o
  -6   1   1     6947.92     6854.37     94.87 o
  -5   1   1     3914.99     4024.17     69.21 o
  -4   1   1      285.73      245.48      5.12 o
  -3   1   1      427.20      481.84     10.07 o
  -2   1   1      929.27      988.80     14.11 o
  -1   1   1    20769.99    15763.15    219.72 o
   0   1   1     8009.81     7135.40     84.42 o
   1   1   1     5717.29     5566.11     40.29 o
   2   1   1     1671.10     1760.02     38.78 o
   3   1   1     1396.25     1368.67     16.80 o
   4   1   1    14587.59    13696.77    122.20 o
   5   1   1     7381.47     7300.11     84.14 o
   6   1   1      379.41      339.01      7.54 o
   7   1   1      335.03      324.88      9.17 o
   8   1   1      346.50      327.82      9.98 o
   9   1   1      837.01      878.01     19.43 o
  10   1   1      707.11      764.95     24.30 o
 -11   2   1       13.03       16.04      4.79 o
 -10   2   1      233.00      232.40     11.62 o
  -9   2   1      340.27      334.89     14.01 o
  -8   2   1     2088.09     2023.56     30.28 o
  -7   2   1     3741.17     3673.12     43.48 o
  -6   2   1      327.22      341.78     12.13 o
  -5   2   1      703.59      739.23     11.71 o
  -4   2   1     1557.54     1567.96     30.13 o
  -3   2   1    15229.57    13811.70    144.72 o
  -2   2   1    26623.08    20518.71    189.47 o
  -1   2   1     7013.33     6326.73     60.34 o
   0   2   1     2690.91     2720.78     67.70 o
   1   2   1    12078.22    11354.86    108.72 o
   2   2   1     3487.17     3516.60     42.91 o
   3   2   1    12832.29    12169.43    143.65 o
   4   2   1     3438.20     3456.33     33.22 o
   5   2   1       25.79       28.93      2.58 o
   6   2   1      258.85      237.25      7.34 o
   7   2   1     4627.49     4566.89     51.65 o
   8   2   1     4755.40     4863.96     56.29 o
   9   2   1      454.84      473.29     14.12 o
  10   2   1      163.04      146.33     10.36 o
 -11   3   1      293.06      302.40     21.75 o
 -10   3   1       74.94       72.02      6.63 o
  -9   3   1      105.72      103.80      7.43 o
  -8   3   1        8.20       13.66      5.36 o
  -7   3   1      736.28      744.14     13.70 o
  -6   3   1     1528.61     1540.47     22.63 o
  -5   3   1      476.15      471.56      8.57 o
  -4   3   1       80.37      114.04      3.11 o
  -3   3   1      875.88      925.91     12.44 o
  -2   3   1      816.72      803.79     15.79 o
  -1   3   1     1216.89     1263.70     11.67 o
   0   3   1       35.00       63.10      1.77 o
   1   3   1    18722.78    17257.54    169.36 o
   2   3   1     2839.58     2789.19     32.58 o
   3   3   1      891.51      883.35     16.27 o
   4   3   1     1830.73     1886.33     23.92 o
   5   3   1     3234.36     3334.97     34.66 o
   6   3   1     1603.98     1539.40     23.75 o
   7   3   1       76.45       75.09      5.56 o
   8   3   1      597.70      583.81     15.62 o
   9   3   1      348.83      328.32     11.87 o
  10   3   1      415.92      419.63     18.07 o
 -11   4   1      437.06      409.74     25.85 o
 -10   4   1      592.38      531.15     18.02 o
  -9   4   1     2002.72     2046.27     52.04 o
  -8   4   1     1026.23     1029.51     25.39 o
  -7   4   1       13.50       17.55      2.12 o
  -6   4   1       17.95       13.76      1.71 o
  -5   4   1     2433.04     2323.14     26.91 o
  -4   4   1     2447.65     2354.73     34.33 o
  -3   4   1     3347.69     3246.73     42.20 o
  -2   4   1     2996.92     3102.52     42.93 o
  -1   4   1       15.15       17.84      1.57 o
   0   4   1     1049.01     1083.03     15.27 o
   1   4   1     9762.60     9589.93     92.90 o
   2   4   1     7261.50     7172.97     73.27 o
   3   4   1     3293.85     3540.06     43.88 o
   4   4   1      649.98      674.30     12.62 o
   5   4   1       72.40       72.33      4.17 o
   6   4   1     1277.12     1268.81     19.25 o
   7   4   1     4858.36     4708.48     59.95 o
   8   4   1     1132.14     1104.28     22.06 o
   9   4   1      287.36      300.69     12.93 o
  10   4   1       67.15       71.49      8.52 o
 -10   5   1       78.81       72.10      7.28 o
  -9   5   1       71.09       76.13      8.11 o
  -8   5   1     1243.10     1210.12     25.78 o
  -7   5   1      874.20      891.42     16.42 o
  -6   5   1     1417.10     1525.81     28.54 o
  -5   5   1     2968.59     3041.79     30.95 o
  -4   5   1        7.87        4.77      1.41 o
  -3   5   1      692.53      709.14     13.25 o
  -2   5   1     1082.65      989.39     14.86 o
  -1   5   1     1741.51     1732.41     30.87 o
   0   5   1     2425.25     2398.15     21.24 o
   1   5   1     4175.42     4173.89     95.17 o
   2   5   1      439.12      466.10      7.78 o
   3   5   1     1252.12     1338.58     19.79 o
   4   5   1      829.06      837.86     14.90 o
   5   5   1     4245.20     4189.09     52.20 o
   6   5   1     2363.73     2333.81     29.48 o
   7   5   1      127.62      122.13      6.63 o
   8   5   1       12.38       17.64      2.79 o
   9   5   1      219.89      217.25     11.33 o
 -10   6   1      490.17      475.18     17.76 o
  -9   6   1     1148.23     1164.18     38.04 o
  -8   6   1      126.97      122.18      8.01 o
  -7   6   1      275.63      276.26      8.99 o
  -6   6   1      752.70      799.53     18.07 o
  -5   6   1     3730.49     3754.35     40.02 o
  -4   6   1     2413.68     2324.04     27.86 o
  -3   6   1      173.97      180.51      6.14 o
  -2   6   1      998.47      963.14     17.41 o
  -1   6   1      175.02      172.43      5.10 o
   0   6   1      642.89      642.02      9.32 o
   1   6   1     1935.72     1892.33     24.31 o
   2   6   1      553.99      586.74     12.45 o
   3   6   1      114.04      148.76      4.57 o
   4   6   1      277.96      263.77      8.93 o
   5   6   1      827.05      811.47     16.25 o
   6   6   1     1286.11     1275.27     25.66 o
   7   6   1      331.26      301.37     16.75 o
   8   6   1       32.44       38.46      5.63 o
   9   6   1       76.68       74.50      8.36 o
 -10   7   1       97.34       96.83     10.15 o
  -9   7   1      669.83      700.51     20.75 o
  -8   7   1     1663.47     1662.59     27.22 o
  -7   7   1     1937.68     1954.34     27.92 o
  -6   7   1     2625.49     2579.21     35.90 o
  -5   7   1      370.88      354.92      9.00 o
  -4   7   1     1098.39     1105.52     16.32 o
  -3   7   1     2643.66     2531.41     40.42 o
  -2   7   1     4452.51     4293.96     51.39 o
  -1   7   1     8881.54     8868.62    127.90 o
   0   7   1     3122.72     3241.74     42.58 o
   1   7   1      194.69      176.71      7.29 o
   2   7   1     2774.26     2874.10     37.82 o
   3   7   1     2447.98     2576.14     45.73 o
   4   7   1     2250.51     2261.44     37.69 o
   5   7   1     1544.46     1581.09     29.01 o
   6   7   1      132.59      123.81      6.58 o
   7   7   1      303.50      284.39     13.72 o
   8   7   1       77.88      100.11      8.68 o
  -9   8   1      825.22      869.80     21.62 o
  -8   8   1      391.29      406.04     13.67 o
  -7   8   1      116.52      121.65      6.63 o
  -6   8   1      319.75      336.82      9.49 o
  -5   8   1     3726.54     3779.08     62.64 o
  -4   8   1     2271.65     2241.76     29.25 o
  -3   8   1      553.27      535.06     12.57 o
  -2   8   1      130.54      127.17      4.97 o
  -1   8   1      699.00      716.23     14.57 o
   0   8   1     6153.88     6099.35    110.34 o
   1   8   1     1764.64     1852.04     37.00 o
   2   8   1       57.36       67.41      3.53 o
   3   8   1     2488.17     2432.31     32.86 o
   4   8   1       13.22       14.95      2.38 o
   5   8   1     1771.62     1796.59     26.69 o
   6   8   1     1064.49     1083.39     27.95 o
   7   8   1      377.17      345.38     15.90 o
   8   8   1       85.37       94.98      8.89 o
  -9   9   1      223.52      223.00     11.82 o
  -8   9   1      451.80      427.16     14.55 o
  -7   9   1     1680.66     1774.91     35.30 o
  -6   9   1     1272.73     1245.32     22.51 o
  -5   9   1       33.57       37.63      3.35 o
  -4   9   1     1093.74     1036.81     16.95 o
  -3   9   1      929.09      931.75     18.40 o
  -2   9   1     1098.72     1089.37     19.70 o
  -1   9   1     3905.75     3794.72     55.77 o
   0   9   1        4.54        5.45      1.59 o
   1   9   1     2036.53     2040.51     37.86 o
   2   9   1     1054.96     1059.85     19.63 o
   3   9   1     3410.27     3451.74     46.90 o
   4   9   1     1481.68     1494.56     26.31 o
   5   9   1       28.33       31.42      3.68 o
   6   9   1      239.14      233.86     11.62 o
   7   9   1      672.98      637.62     20.47 o
  -8  10   1      157.52      158.76      9.19 o
  -7  10   1       13.73       11.71      3.07 o
  -6  10   1     1037.68     1066.93     21.04 o
  -5  10   1     1693.50     1718.72     27.07 o
  -4  10   1     1921.67     1904.03     35.43 o
  -3  10   1     1710.67     1714.86     27.76 o
  -2  10   1      223.53      205.12     10.40 o
  -1  10   1      466.24      458.04     13.31 o
   0  10   1     3688.62     3796.81     97.10 o
   1  10   1     2746.55     2813.59     37.43 o
   2  10   1     1547.70     1550.22     28.38 o
   3  10   1     1025.23      958.80     24.22 o
   4  10   1      724.90      743.09     20.12 o
   5  10   1     2321.56     2420.95     55.43 o
   6  10   1     1800.65     1869.01     37.11 o
  -7  11   1      491.05      504.73     16.60 o
  -6  11   1      263.22      252.06     11.23 o
  -5  11   1       45.32       45.01      4.20 o
  -4  11   1       85.65       87.73      5.68 o
  -3  11   1      779.94      782.12     19.68 o
  -2  11   1     1095.32     1115.32     24.85 o
  -1  11   1      698.90      710.61     20.97 o
   0  11   1       41.42       42.84      4.58 o
   1  11   1        1.88        1.87      2.16 o
   2  11   1      368.74      371.79     14.63 o
   3  11   1     1149.87     1153.50     26.26 o
   4  11   1      107.65      122.55      8.68 o
   5  11   1      661.01      625.42     29.80 o
  -6  12   1      541.52      509.49     16.68 o
  -5  12   1      262.01      243.36     10.07 o
  -4  12   1      146.77      151.82     10.33 o
  -3  12   1       37.41       42.52      5.38 o
  -2  12   1      607.94      591.23     24.38 o
  -1  12   1      445.48      446.74     21.02 o
   0  12   1      452.91      447.38     17.85 o
   1  12   1     1055.29     1028.96     28.31 o
   2  12   1      200.91      201.35     12.24 o
   3  12   1      152.99      175.92     11.88 o
   4  12   1      417.48      362.26     17.26 o
  -5  13   1       23.05       15.82      7.55 o
  -4  13   1      339.79      360.44     17.34 o
  -3  13   1     1095.46     1117.14     36.18 o
  -2  13   1      346.18      318.13     18.60 o
  -1  13   1      262.56      236.27     16.05 o
   0  13   1       17.86       19.39      7.99 o
   1  13   1      224.70      216.26     13.05 o
   2  13   1      624.98      646.56     27.34 o
   3  13   1      301.17      298.22     22.28 o
  -3 -13   2       51.36       63.62      8.36 o
  -2 -13   2        7.86       15.34      3.33 o
  -1 -13   2      159.19      154.49     13.13 o
   0 -13   2     3244.25     3280.22     69.49 o
   1 -13   2     2125.71     2233.10     54.53 o
   2 -13   2      488.64      502.12     26.05 o
   3 -13   2       10.54        8.88      3.86 o
   4 -13   2      266.18      263.55     17.85 o
   5 -13   2      838.69      796.52     53.18 o
  -4 -12   2      414.18      439.77     17.06 o
  -3 -12   2      708.81      691.96     20.92 o
  -2 -12   2      633.29      629.44     19.45 o
  -1 -12   2     1789.30     1828.38     34.78 o
   0 -12   2      465.47      456.31     21.43 o
   1 -12   2      233.49      226.64     15.05 o
   2 -12   2      507.11      487.28     22.41 o
   3 -12   2     1169.37     1118.10     30.43 o
   4 -12   2     1238.41     1217.22     38.53 o
   5 -12   2      181.98      203.12     12.85 o
   6 -12   2        8.93       10.90      6.79 o
  -6 -11   2      447.42      446.03     19.50 o
  -5 -11   2      892.12      908.00     22.27 o
  -4 -11   2       79.22       76.69      6.80 o
  -3 -11   2       12.54       16.58      4.58 o
  -2 -11   2        8.01        4.01      2.57 o
  -1 -11   2      598.71      601.53     31.66 o
   0 -11   2     2062.72     2128.20     40.54 o
   1 -11   2     1038.45      979.89     30.74 o
   2 -11   2      435.86      427.94     19.84 o
   3 -11   2       15.19       18.67      4.02 o
   4 -11   2      880.03      897.35     26.00 o
   5 -11   2     2066.99     2083.04     43.15 o
   6 -11   2      556.39      580.42     21.39 o
   7 -11   2      207.10      211.93     12.94 o
  -7 -10   2      701.69      697.91     37.07 o
  -6 -10   2      335.09      331.27     11.76 o
  -5 -10   2      109.60      108.74      6.79 o
  -4 -10   2      430.55      415.53     14.97 o
  -3 -10   2      613.11      595.62     17.62 o
  -2 -10   2     3453.92     3531.07     50.25 o
  -1 -10   2     1415.45     1343.87     33.67 o
   0 -10   2        0.06        2.71      2.28 o
   1 -10   2       58.35       69.40      5.89 o
   2 -10   2     1366.40     1285.58     34.37 o
   3 -10   2     3213.25     3128.31     52.50 o
   4 -10   2     1858.70     1898.21     33.41 o
   5 -10   2      124.81      139.53      8.36 o
   6 -10   2       19.77       18.08      3.48 o
   7 -10   2      218.61      226.38     10.33 o
   8 -10   2     1669.80     1660.48     43.86 o
  -7  -9   2      188.30      172.01      9.22 o
  -6  -9   2      794.52      800.32     23.28 o
  -5  -9   2      204.47      199.67      8.40 o
  -4  -9   2        8.70        6.89      2.27 o
  -3  -9   2        0.15       -0.68      2.14 o
  -2  -9   2      143.48      142.29      7.66 o
  -1  -9   2      851.44      847.93     22.91 o
   0  -9   2      390.01      407.33     12.50 o
   1  -9   2      306.93      317.05      9.90 o
   2  -9   2      423.29      396.98     11.24 o
   3  -9   2        4.21        5.38      2.71 o
   4  -9   2      623.04      630.01     23.87 o
   5  -9   2      944.75      923.08     22.53 o
   6  -9   2      350.65      345.05     11.97 o
   7  -9   2      702.47      727.02     16.92 o
   8  -9   2       26.22       26.23      3.84 o
   9  -9   2      484.61      521.59     43.19 o
  -8  -8   2      951.06      927.43     24.79 o
  -7  -8   2      140.61      140.16      7.28 o
  -6  -8   2     1141.45     1162.11     22.67 o
  -5  -8   2     1715.27     1753.74     26.27 o
  -4  -8   2     1615.43     1613.08     26.40 o
  -3  -8   2     1546.78     1525.71     29.85 o
  -2  -8   2      384.20      396.01     12.29 o
  -1  -8   2      660.12      668.47     13.33 o
   0  -8   2      533.30      525.91     19.12 o
   1  -8   2     1947.00     2013.65     34.46 o
   2  -8   2     3639.21     3643.93     67.91 o
   3  -8   2      797.52      842.26     24.71 o
   4  -8   2       27.30       33.49      3.68 o
   5  -8   2      470.08      454.05     12.74 o
   6  -8   2      192.38      195.63      8.56 o
   7  -8   2      829.52      821.42     17.44 o
   8  -8   2     1292.47     1364.68     22.75 o
   9  -8   2      103.13      118.39     11.60 o
  -9  -7   2      105.14       77.47     15.99 o
  -8  -7   2      400.20      401.71     15.02 o
  -7  -7   2     1520.82     1571.59     27.53 o
  -6  -7   2     2316.45     2395.13     32.06 o
  -5  -7   2     2585.67     2621.83     38.95 o
  -4  -7   2      748.05      707.75     15.55 o
  -3  -7   2      331.62      314.03      9.61 o
  -2  -7   2     3493.08     3459.32     77.15 o
  -1  -7   2     2201.82     2198.32     23.96 o
   0  -7   2     3130.22     3254.10     36.32 o
   1  -7   2     2794.37     2792.75     45.81 o
   2  -7   2      606.70      646.98     13.45 o
   3  -7   2     1471.62     1520.72     21.02 o
   4  -7   2      850.84      898.22     17.18 o
   5  -7   2     1800.97     1769.28     25.04 o
   6  -7   2      987.78      995.13     21.63 o
   7  -7   2      164.28      183.74      7.68 o
   8  -7   2       31.04       32.06      4.13 o
   9  -7   2      281.75      294.83     17.89 o
  -9  -6   2     1305.29     1301.42     38.72 o
  -8  -6   2      652.58      639.36     15.36 o
  -7  -6   2       94.13       85.09      5.16 o
  -6  -6   2      169.86      181.37      7.19 o
  -5  -6   2     1360.02     1379.95     20.47 o
  -4  -6   2     6994.14     6731.85    106.39 o
  -3  -6   2     1501.39     1438.91     24.30 o
  -2  -6   2       75.00       70.34      2.76 o
  -1  -6   2      282.12      250.45      4.91 o
   0  -6   2      401.58      391.09      8.41 o
   1  -6   2     4539.46     4682.67     50.87 o
   2  -6   2     6178.35     6310.00    134.89 o
   3  -6   2        2.18        8.96      1.19 o
   4  -6   2      378.21      382.77     10.27 o
   5  -6   2      429.36      461.76     11.77 o
   6  -6   2     1421.86     1456.25     20.42 o
   7  -6   2     2090.25     2093.44     28.56 o
   8  -6   2      251.34      259.35     12.25 o
   9  -6   2        1.28        9.70      4.05 o
  10  -6   2       12.01        8.96      5.47 o
 -10  -5   2      399.61      428.70     26.36 o
  -9  -5   2       36.41       32.25      5.26 o
  -8  -5   2     2531.30     2550.96     51.62 o
  -7  -5   2     1405.25     1462.56     21.30 o
  -6  -5   2     1552.53     1595.24     24.48 o
  -5  -5   2     4897.64     4901.19     48.47 o
  -4  -5   2      141.51      139.42      3.80 o
  -3  -5   2     7368.47     7613.78     80.07 o
  -2  -5   2     4971.57     4915.90    115.51 o
  -1  -5   2     5953.53     5527.99     43.61 o
   0  -5   2    10626.79    10280.97    204.77 o
   1  -5   2      631.89      652.74      9.86 o
   2  -5   2     4526.43     4490.04     49.07 o
   3  -5   2     6144.58     5824.58     95.53 o
   4  -5   2     5150.46     5011.54     56.93 o
   5  -5   2     3414.14     3303.70     52.46 o
   6  -5   2      155.11      141.33      5.47 o
   7  -5   2     1104.92     1081.68     22.11 o
   8  -5   2     1346.81     1494.89     28.20 o
   9  -5   2     1377.57     1417.61     32.83 o
  10  -5   2     1137.79     1151.33     36.93 o
 -10  -4   2      967.03      952.16     27.79 o
  -9  -4   2     1336.04     1371.08     34.62 o
  -8  -4   2      320.10      311.46      9.28 o
  -7  -4   2      186.33      176.19      6.47 o
  -6  -4   2      559.40      526.30     10.76 o
  -5  -4   2      644.68      613.95     12.41 o
  -4  -4   2     7441.40     7370.10     81.72 o
  -3  -4   2     2147.87     2053.77     25.21 o
  -2  -4   2     1064.33     1095.57     24.68 o
  -1  -4   2     1593.32     1835.94     35.45 o
   0  -4   2     1245.68     1238.00     12.93 o
   1  -4   2    10438.18    10117.45    199.81 o
   2  -4   2     9911.88     9095.13    320.95 o
   3  -4   2     3065.41     3000.21     39.79 o
   4  -4   2      563.91      519.48      9.81 o
   5  -4   2      765.19      774.83     12.39 o
   6  -4   2     2636.51     2677.20     36.33 o
   7  -4   2     1934.54     1906.83     30.65 o
   8  -4   2      825.29      866.23     23.09 o
   9  -4   2      236.45      241.29     12.62 o
  10  -4   2      223.87      229.50     15.46 o
 -10  -3   2        0.65       -3.68      3.01 o
  -9  -3   2      416.32      422.44     13.52 o
  -8  -3   2     1620.74     1629.16     24.72 o
  -7  -3   2      415.91      407.31     10.47 o
  -6  -3   2     1478.93     1495.85     20.89 o
  -5  -3   2      348.14      348.74      8.26 o
  -4  -3   2     2473.67     2584.57     24.84 o
  -3  -3   2     1881.65     1932.71     18.59 o
  -2  -3   2     1903.46     1917.35     26.28 o
  -1  -3   2     1246.86     1267.78     16.78 o
   0  -3   2      815.82      897.50     18.78 o
   1  -3   2      260.39      283.00      4.97 o
   2  -3   2     2786.68     2835.45     32.23 o
   3  -3   2     2682.90     2683.26     29.04 o
   4  -3   2     7854.77     7727.29     70.74 o
   5  -3   2     3486.08     3469.30     44.02 o
   6  -3   2       24.42       34.98      3.25 o
   7  -3   2      655.91      625.08     16.10 o
   8  -3   2      281.51      307.60     13.02 o
   9  -3   2     2372.70     2437.80     44.69 o
  10  -3   2     1452.37     1407.89     40.04 o
 -10  -2   2     1666.20     1654.52     33.62 o
  -9  -2   2      252.77      257.23     10.36 o
  -8  -2   2       76.56       73.61      4.61 o
  -7  -2   2        1.85        4.09      1.44 o
  -6  -2   2     1470.50     1443.10     40.06 o
  -5  -2   2     5041.20     5002.99     46.34 o
  -4  -2   2     3023.51     2900.48     36.95 o
  -3  -2   2     1482.76     1406.37     16.91 o
  -2  -2   2     1418.22     1495.38     28.83 o
  -1  -2   2      134.12      134.58      2.48 o
   0  -2   2     7197.16     6837.72     87.62 o
   1  -2   2     4334.89     4302.61     52.87 o
   2  -2   2     5619.27     5551.19     58.76 o
   3  -2   2     2328.67     2368.92     30.99 o
   4  -2   2      722.92      819.51     11.28 o
   5  -2   2     3093.03     3111.97     62.86 o
   6  -2   2     4357.10     4248.51     52.84 o
   7  -2   2     3392.19     3471.69     46.30 o
   8  -2   2     1045.95     1035.01     24.92 o
   9  -2   2       32.61       35.82      4.94 o
  10  -2   2      766.42      790.18     25.18 o
 -11  -1   2       90.82       74.50     12.23 o
 -10  -1   2      131.76      142.37      9.10 o
  -9  -1   2      248.30      257.95     11.03 o
  -8  -1   2      976.82      997.98     18.61 o
  -7  -1   2     1133.54     1124.95     20.81 o
  -6  -1   2      427.40      434.31      8.88 o
  -5  -1   2      273.81      253.95      6.05 o
  -4  -1   2     1167.48     1219.75     16.50 o
  -3  -1   2     1910.74     2033.27     18.37 o
  -2  -1   2     1372.32     1368.82     17.83 o
  -1  -1   2      104.52       98.85      2.86 o
   0  -1   2     4142.35     4046.58     25.01 o
   1  -1   2      207.33      239.28      4.49 o
   2  -1   2      709.02      757.83      7.59 o
   3  -1   2      693.91      657.85     10.03 o
   4  -1   2     4433.25     4440.69     80.54 o
   5  -1   2      222.90      222.49      5.28 o
   6  -1   2      106.18       93.84      3.32 o
   7  -1   2        5.44        9.97      2.13 o
   8  -1   2      353.48      349.26     11.67 o
   9  -1   2     1073.73     1034.97     23.84 o
  10  -1   2      642.53      613.59     21.85 o
 -11   0   2     1625.93     1592.23    109.14 o
 -10   0   2     1339.99     1283.02     28.42 o
  -9   0   2        3.85        6.14      2.52 o
  -8   0   2      159.26      150.89      6.25 o
  -7   0   2     1112.21     1123.84     21.77 o
  -6   0   2     7391.53     7592.97    143.93 o
  -5   0   2     2585.61     2683.41     45.41 o
  -4   0   2     1696.18     1860.65     28.07 o
  -3   0   2       58.23       73.53      1.58 o
  -2   0   2    22561.58    21447.96    275.46 o
  -1   0   2     5559.38     5565.10     61.11 o
   0   0   2    14158.35    12663.13    119.04 o
   1   0   2     6999.27     6938.43    102.72 o
   2   0   2        1.53        4.73      0.74 o
   3   0   2      908.47      961.38     14.31 o
   4   0   2     4599.06     4527.09     47.99 o
   5   0   2      880.65      901.54     15.78 o
   6   0   2     1225.63     1239.92     18.38 o
   7   0   2     1284.93     1282.39     21.43 o
   8   0   2       14.05       21.64      3.15 o
   9   0   2      771.15      759.75     23.26 o
  10   0   2      278.37      286.20     12.85 o
 -11   1   2       56.86       50.93      9.49 o
 -10   1   2      175.86      167.46      9.72 o
  -9   1   2     1525.99     1543.31     26.80 o
  -8   1   2     4494.60     4516.84     52.56 o
  -7   1   2     2830.38     2834.46     38.19 o
  -6   1   2      176.10      158.27      5.05 o
  -5   1   2      143.27      142.37      3.16 o
  -4   1   2     2243.94     2333.81     31.18 o
  -3   1   2    17728.19    17007.63    297.67 o
  -2   1   2     5034.73     5109.24     59.31 o
  -1   1   2     3245.75     3536.73     34.57 o
   0   1   2     1293.64     1339.97     24.88 o
   1   1   2      522.24      536.97      5.83 o
   2   1   2    12389.98    11697.67    109.15 o
   3   1   2     9136.47     8656.88    101.33 o
   4   1   2     1846.66     1892.34     26.68 o
   5   1   2      210.16      190.57      5.06 o
   6   1   2       81.86       81.50      3.47 o
   7   1   2     1871.71     1829.49     36.12 o
   8   1   2     1635.26     1649.59     26.87 o
   9   1   2      536.57      510.48     14.65 o
  10   1   2       86.91       90.09      8.24 o
 -11   2   2      198.37      198.65     24.75 o
 -10   2   2      531.30      529.24     17.44 o
  -9   2   2      548.04      511.92     14.31 o
  -8   2   2      122.83      125.83      6.01 o
  -7   2   2      723.75      743.44     15.22 o
  -6   2   2     2380.63     2347.62     38.86 o
  -5   2   2     2902.51     2834.29     44.06 o
  -4   2   2     5780.77     5887.53     83.29 o
  -3   2   2       74.51       74.79      1.85 o
  -2   2   2     9127.08     8702.20     88.92 o
  -1   2   2      954.61      988.32     12.74 o
   0   2   2     2534.74     2560.82     65.25 o
   1   2   2     1599.82     1520.38     27.11 o
   2   2   2      338.62      371.86      4.84 o
   3   2   2     4181.64     4255.51     45.64 o
   4   2   2     3238.49     3283.05     55.92 o
   5   2   2      204.44      198.68      5.72 o
   6   2   2     2229.57     2336.18     25.16 o
   7   2   2      159.47      162.66      7.23 o
   8   2   2      666.37      662.85     16.11 o
   9   2   2      204.50      200.10      9.15 o
  10   2   2       31.05       22.58      4.61 o
 -11   3   2       64.47       55.31     14.09 o
 -10   3   2      246.75      273.09     12.61 o
  -9   3   2     2181.73     2148.07     33.90 o
  -8   3   2     3789.09     3808.63     43.07 o
  -7   3   2      124.29      129.40      7.61 o
  -6   3   2       72.15       65.17      3.46 o
  -5   3   2       47.84       50.14      2.05 o
  -4   3   2     9232.02     9043.64     96.84 o
  -3   3   2    20892.67    18585.00    229.42 o
  -2   3   2     4515.88     4367.64     41.11 o
  -1   3   2      117.19      117.60      3.48 o
   0   3   2      259.95      259.01      4.48 o
   1   3   2     7128.47     6880.26     59.10 o
   2   3   2    21894.20    20666.28    142.79 o
   3   3   2     5811.83     5926.90     55.79 o
   4   3   2      428.11      396.56      8.48 o
   5   3   2      100.23      107.56      4.38 o
   6   3   2     3702.00     3668.51     51.55 o
   7   3   2     4801.66     4772.92     49.45 o
   8   3   2     1777.91     1855.69     29.81 o
   9   3   2      565.67      577.98     18.10 o
  10   3   2       16.92       14.97      3.43 o
 -11   4   2       73.75       81.02     16.34 o
 -10   4   2      546.86      533.41     17.87 o
  -9   4   2      283.25      283.02     11.14 o
  -8   4   2       93.84      102.22      7.58 o
  -7   4   2      190.20      190.05      7.26 o
  -6   4   2     1823.53     1772.82     22.16 o
  -5   4   2     3673.20     3692.56     53.64 o
  -4   4   2     2867.33     2826.27     46.52 o
  -3   4   2      158.28      179.73      5.46 o
  -2   4   2     3369.63     3407.92     73.71 o
  -1   4   2     2668.88     2551.12     34.34 o
   0   4   2     5749.33     5509.96     76.71 o
   1   4   2     3183.08     2952.11     35.79 o
   2   4   2      584.74      620.47      9.34 o
   3   4   2      154.83      173.45      5.02 o
   4   4   2     1219.98     1222.20     17.87 o
   5   4   2     5809.55     5748.66     77.48 o
   6   4   2     4514.57     4483.48     46.12 o
   7   4   2       17.09       16.81      2.87 o
   8   4   2      209.93      216.47     10.46 o
   9   4   2      636.27      617.97     19.14 o
 -10   5   2      574.50      573.32     17.49 o
  -9   5   2      783.40      735.23     18.93 o
  -8   5   2       82.72       77.51      5.70 o
  -7   5   2       44.70       50.51      3.49 o
  -6   5   2       13.92       13.77      1.68 o
  -5   5   2      276.52      252.39      8.01 o
  -4   5   2     1840.00     1806.09     22.28 o
  -3   5   2      341.61      336.49      8.23 o
  -2   5   2     1144.10     1184.13     19.67 o
  -1   5   2      135.45      152.74      4.86 o
   0   5   2      161.70      138.70      3.98 o
   1   5   2     1403.87     1352.97     16.50 o
   2   5   2     6109.77     6515.15     61.56 o
   3   5   2      381.74      379.70      8.53 o
   4   5   2      519.12      515.91     11.19 o
   5   5   2       18.63       17.45      2.31 o
   6   5   2     2756.12     2689.89     44.35 o
   7   5   2      458.63      423.51     14.33 o
   8   5   2      363.36      355.98     13.84 o
   9   5   2      588.43      583.87     19.15 o
 -10   6   2       75.86       72.54      6.37 o
  -9   6   2      431.74      391.62     15.26 o
  -8   6   2     1142.63     1146.55     27.74 o
  -7   6   2     1099.57     1056.48     23.33 o
  -6   6   2     2907.08     3162.49     34.17 o
  -5   6   2     1429.58     1519.32     24.49 o
  -4   6   2      217.53      186.31      6.23 o
  -3   6   2     1395.43     1425.11     24.57 o
  -2   6   2     2676.19     2674.70     30.86 o
  -1   6   2     7027.34     6844.02     66.28 o
   0   6   2     2849.78     2810.32     27.69 o
   1   6   2       11.86       20.04      1.83 o
   2   6   2        7.79       11.51      1.49 o
   3   6   2      582.49      599.85     10.13 o
   4   6   2     3058.50     3147.81     35.89 o
   5   6   2     4022.09     3985.48     69.08 o
   6   6   2     1611.17     1589.16     32.96 o
   7   6   2       19.41       25.09      4.16 o
   8   6   2      251.59      239.25     13.12 o
   9   6   2     1375.80     1463.10     36.20 o
 -10   7   2     1183.07     1251.29     46.61 o
  -9   7   2      150.78      124.31      8.66 o
  -8   7   2      146.47      142.57      7.99 o
  -7   7   2       13.62       13.88      3.08 o
  -6   7   2      475.74      505.41     12.19 o
  -5   7   2      806.82      871.24     15.82 o
  -4   7   2     1829.64     1844.18     24.21 o
  -3   7   2      271.25      281.11      7.79 o
  -2   7   2      105.79      118.01      4.74 o
  -1   7   2      254.52      251.13      6.73 o
   0   7   2     1314.60     1358.73     21.21 o
   1   7   2      258.70      254.72      6.92 o
   2   7   2     1238.30     1305.51     18.28 o
   3   7   2      384.80      378.08      9.37 o
   4   7   2       91.11       93.22      5.12 o
   5   7   2       89.24      103.17      6.49 o
   6   7   2      166.28      164.28     10.01 o
   7   7   2      225.59      211.79     12.00 o
   8   7   2     1113.27     1093.44     43.67 o
  -9   8   2      701.70      713.06     18.19 o
  -8   8   2     1151.02     1189.80     22.91 o
  -7   8   2     2366.31     2332.16     40.18 o
  -6   8   2      660.37      679.42     14.02 o
  -5   8   2      208.82      214.87      7.29 o
  -4   8   2      647.93      655.07     12.71 o
  -3   8   2     1648.68     1670.96     24.86 o
  -2   8   2     3354.54     3443.39     63.65 o
  -1   8   2      808.35      791.71     13.47 o
   0   8   2       76.73       84.84      5.05 o
   1   8   2      509.37      508.29     10.69 o
   2   8   2      468.81      470.59     15.42 o
   3   8   2     1984.41     2009.85     29.01 o
   4   8   2     1963.59     2032.70     37.60 o
   5   8   2        9.04        8.95      2.35 o
   6   8   2       66.35       68.23      6.80 o
   7   8   2       16.03       15.67      4.38 o
   8   8   2      729.70      655.76     27.14 o
  -9   9   2      413.98      412.61     17.02 o
  -8   9   2      488.45      477.01     16.31 o
  -7   9   2       28.77       30.67      3.76 o
  -6   9   2     1593.17     1536.30     32.31 o
  -5   9   2     1709.36     1773.54     24.93 o
  -4   9   2     4337.75     4479.59     50.80 o
  -3   9   2     3360.36     3302.54     85.32 o
  -2   9   2       28.06       34.62      3.43 o
  -1   9   2     3528.48     3481.58     53.85 o
   0   9   2     3393.91     3458.68     49.16 o
   1   9   2     1825.46     1854.57     25.51 o
   2   9   2     2939.52     2889.15     56.89 o
   3   9   2        5.14        8.87      2.26 o
   4   9   2      905.00      897.88     19.57 o
   5   9   2      500.73      521.93     15.62 o
   6   9   2      765.41      753.10     21.50 o
   7   9   2     1346.13     1349.67     43.02 o
  -8  10   2      745.63      779.44     24.08 o
  -7  10   2      987.84     1002.88     31.44 o
  -6  10   2       88.26       82.45      6.33 o
  -5  10   2        0.23       -0.14      2.18 o
  -4  10   2      180.49      192.60      8.06 o
  -3  10   2     1401.46     1385.19     25.58 o
  -2  10   2     2578.39     2599.09     57.04 o
  -1  10   2      406.45      418.20     14.79 o
   0  10   2        0.91        5.49      4.16 o
   1  10   2        0.32        3.34      1.84 o
   2  10   2      452.83      440.44     12.83 o
   3  10   2     2059.53     2095.13     41.75 o
   4  10   2      923.32      870.45     22.57 o
   5  10   2       22.83       30.22      4.51 o
   6  10   2        1.80        4.52      3.71 o
  -7  11   2      328.36      330.45     13.39 o
  -6  11   2      715.65      714.91     19.41 o
  -5  11   2      507.78      508.77     14.18 o
  -4  11   2     1437.10     1429.78     30.32 o
  -3  11   2      337.72      328.47     11.58 o
  -2  11   2      268.85      278.50     11.25 o
  -1  11   2     1591.74     1649.49     42.80 o
   0  11   2     2355.53     2465.23     74.10 o
   1  11   2     2249.23     2206.09     55.21 o
   2  11   2      726.21      738.59     26.06 o
   3  11   2      353.30      326.99     15.42 o
   4  11   2      668.01      705.18     21.00 o
   5  11   2      681.72      632.31     46.48 o
  -6  12   2      369.61      376.34     14.35 o
  -5  12   2      163.18      153.65      9.04 o
  -4  12   2       93.76      100.86      6.46 o
  -3  12   2      859.91      859.43     29.69 o
  -2  12   2     1681.95     1652.19     36.29 o
  -1  12   2      705.33      708.41     23.59 o
   0  12   2      605.36      626.45     25.29 o
   1  12   2       95.10      100.37      8.63 o
   2  12   2     1500.00     1538.49     36.54 o
   3  12   2     1038.96     1112.42     47.15 o
   4  12   2     1814.69     1654.78     77.89 o
  -5  13   2      498.09      542.49     43.95 o
  -4  13   2       11.87        6.18      3.64 o
  -3  13   2       43.71       41.16      6.82 o
  -2  13   2       80.14       69.40      8.84 o
  -1  13   2      119.68      114.46     11.49 o
   0  13   2      230.77      226.16     15.89 o
   1  13   2      227.68      230.65     16.14 o
   2  13   2        0.63       -2.52      4.46 o
  -3 -13   3      397.76      388.60     21.02 o
  -2 -13   3      457.52      438.84     16.93 o
  -1 -13   3      585.75      625.70     27.01 o
   0 -13   3       29.45       41.44      7.14 o
   1 -13   3       42.30       62.48      8.57 o
   2 -13   3      178.80      168.99     13.72 o
   3 -13   3      307.90      298.12     21.52 o
   4 -13   3      613.63      650.57     36.71 o
  -4 -12   3      222.95      224.74     12.18 o
  -3 -12   3      106.68       96.53      7.80 o
  -2 -12   3       36.02       38.95      5.11 o
  -1 -12   3     1669.04     1655.52     34.42 o
   0 -12   3     3046.42     3115.97     64.92 o
   1 -12   3     1058.39     1072.19     34.13 o
   2 -12   3       54.57       44.40      7.01 o
   3 -12   3        9.98        7.32      5.35 o
   4 -12   3     1192.12     1212.73     32.57 o
   5 -12   3      677.80      694.78     24.30 o
   6 -12   3      277.25      288.95     21.57 o
  -6 -11   3     1178.02     1138.07     51.92 o
  -5 -11   3        0.04        0.86      2.59 o
  -4 -11   3      405.93      385.57     15.25 o
  -3 -11   3     1206.99     1167.18     30.36 o
  -2 -11   3     3215.95     3262.20     49.54 o
  -1 -11   3     1998.03     2003.72     50.91 o
   0 -11   3       42.52       44.69      7.06 o
   1 -11   3      278.79      273.45     15.71 o
   2 -11   3     1650.35     1602.46     47.80 o
   3 -11   3     4053.59     4136.27     66.11 o
   4 -11   3     2055.91     2138.04     43.48 o
   5 -11   3      269.40      268.86     14.11 o
   6 -11   3       11.40       14.39      3.97 o
   7 -11   3      785.01      783.29     28.49 o
  -7 -10   3      124.66      107.01      9.55 o
  -6 -10   3      773.46      780.31     20.45 o
  -5 -10   3      237.31      266.97     10.26 o
  -4 -10   3      254.37      257.11     11.82 o
  -3 -10   3      805.91      779.34     20.46 o
  -2 -10   3      274.47      266.32     11.32 o
  -1 -10   3      495.16      487.51     14.99 o
   0 -10   3      265.21      262.18     11.89 o
   1 -10   3     1778.77     1775.23     67.53 o
   2 -10   3      528.15      480.17     20.08 o
   3 -10   3       68.96       62.21      6.40 o
   4 -10   3     1206.51     1168.08     29.17 o
   5 -10   3      706.46      723.92     22.86 o
   6 -10   3     1168.42     1121.20     29.61 o
   7 -10   3      911.50      951.27     28.99 o
   8 -10   3       58.88       67.12     10.55 o
  -7  -9   3      203.93      203.41     10.06 o
  -6  -9   3        1.53        0.41      2.37 o
  -5  -9   3      513.21      506.91     14.71 o
  -4  -9   3      389.06      413.57     13.00 o
  -3  -9   3     2128.99     2105.27     35.22 o
  -2  -9   3     2149.36     2117.12     42.80 o
  -1  -9   3       72.45       79.56      5.63 o
   0  -9   3      128.30      111.42      6.50 o
   1  -9   3      186.44      201.72      9.47 o
   2  -9   3     5170.51     4931.22    199.44 o
   3  -9   3     2716.42     2825.65     41.02 o
   4  -9   3       44.47       52.46      4.84 o
   5  -9   3       50.36       55.63      5.25 o
   6  -9   3      161.66      163.89      9.12 o
   7  -9   3     1808.18     1848.73     31.70 o
   8  -9   3     1835.31     1957.41     37.45 o
  -8  -8   3       92.78       90.29      7.68 o
  -7  -8   3      762.92      740.62     19.02 o
  -6  -8   3      584.28      569.72     14.36 o
  -5  -8   3      678.46      747.06     15.98 o
  -4  -8   3     1151.08     1128.19     31.68 o
  -3  -8   3       13.32       12.24      2.35 o
  -2  -8   3     2145.62     2185.99     38.69 o
  -1  -8   3      757.98      733.77     16.97 o
   0  -8   3      835.28      816.20     19.75 o
   1  -8   3     3971.59     4005.38     83.73 o
   2  -8   3      944.93      949.87     29.77 o
   3  -8   3       32.78       35.74      5.61 o
   4  -8   3      221.42      220.66      9.33 o
   5  -8   3      848.92      845.72     19.89 o
   6  -8   3     3459.03     3613.90     63.69 o
   7  -8   3     1408.13     1463.78     24.98 o
   8  -8   3       20.18       15.92      4.41 o
  -9  -7   3      768.37      727.41     49.08 o
  -8  -7   3      433.24      436.64     16.00 o
  -7  -7   3       23.91       26.14      3.79 o
  -6  -7   3      345.73      329.67     10.20 o
  -5  -7   3     1048.34     1083.16     18.91 o
  -4  -7   3     1640.06     1673.59     26.19 o
  -3  -7   3      642.98      681.77     16.10 o
  -2  -7   3      450.59      432.22     11.22 o
  -1  -7   3      135.76      129.42      3.93 o
   0  -7   3      173.04      191.12      6.63 o
   1  -7   3     1870.45     1924.35     38.23 o
   2  -7   3     1703.88     1705.00     71.43 o
   3  -7   3      407.60      415.31     11.81 o
   4  -7   3        3.49        7.64      2.04 o
   5  -7   3        3.96        7.64      3.09 o
   6  -7   3      669.62      626.80     14.17 o
   7  -7   3      614.13      654.57     15.04 o
   8  -7   3      216.27      210.99     12.15 o
   9  -7   3       38.06       36.60      7.05 o
  -9  -6   3      244.61      207.69     16.61 o
  -8  -6   3     1194.73     1230.60     26.98 o
  -7  -6   3     2694.72     2664.37     37.35 o
  -6  -6   3     2290.90     2334.22     30.18 o
  -5  -6   3     1349.57     1339.29     31.32 o
  -4  -6   3       74.43       80.28      3.93 o
  -3  -6   3     2613.23     2555.93     32.49 o
  -2  -6   3     4337.20     4413.97    113.51 o
  -1  -6   3     3469.47     3464.34     40.16 o
   0  -6   3     3642.83     3523.81     43.20 o
   1  -6   3       86.94       98.30      3.51 o
   2  -6   3     1888.47     1855.40     20.77 o
   3  -6   3     1943.84     1924.30     29.12 o
   4  -6   3     2232.45     2187.24     32.61 o
   5  -6   3     2441.08     2470.84     30.35 o
   6  -6   3      638.29      623.66     13.54 o
   7  -6   3        2.63        6.04      1.98 o
   8  -6   3      189.96      188.34     12.83 o
   9  -6   3      617.71      593.45     21.12 o
  -9  -5   3     1343.42     1388.29     29.76 o
  -8  -5   3      786.26      796.50     20.72 o
  -7  -5   3      748.01      759.37     15.56 o
  -6  -5   3       38.99       40.91      4.13 o
  -5  -5   3     4575.02     4636.06     78.55 o
  -4  -5   3     7272.98     7247.38     64.61 o
  -3  -5   3     1416.24     1452.91     19.00 o
  -2  -5   3     1094.16     1198.32     25.95 o
  -1  -5   3      406.45      490.30     12.38 o
   0  -5   3     5319.37     5435.11     63.77 o
   1  -5   3     3950.37     4015.78    100.44 o
   2  -5   3     1448.07     1479.82     39.69 o
   3  -5   3     1263.25     1247.42     27.27 o
   4  -5   3      117.98      102.39      6.69 o
   5  -5   3       82.44       81.05      4.64 o
   6  -5   3     1993.00     1950.89     25.91 o
   7  -5   3      874.41      918.19     24.86 o
   8  -5   3      576.01      551.43     31.53 o
   9  -5   3      315.90      322.91     15.05 o
  10  -5   3       27.28       27.83      8.22 o
 -10  -4   3        3.43        3.86      3.29 o
  -9  -4   3      890.22      855.62     20.23 o
  -8  -4   3      461.85      461.37     15.16 o
  -7  -4   3     1386.43     1365.20     33.46 o
  -6  -4   3     2686.96     2585.27     37.01 o
  -5  -4   3      681.46      661.38     13.24 o
  -4  -4   3     1866.05     1860.95     31.71 o
  -3  -4   3     4891.14     4865.97     43.85 o
  -2  -4   3     1707.75     1555.32     21.31 o
  -1  -4   3     9717.94     9312.85     82.65 o
   0  -4   3     1673.05     1684.36     24.54 o
   1  -4   3     1081.98     1059.02     27.33 o
   2  -4   3     1159.54     1150.76     15.61 o
   3  -4   3     8165.93     7762.58     89.56 o
   4  -4   3     5615.04     5421.52     54.47 o
   5  -4   3      807.33      769.95     16.21 o
   6  -4   3       17.55       15.44      2.31 o
   7  -4   3      954.60      962.66     25.88 o
   8  -4   3     2201.91     2108.39     45.43 o
   9  -4   3     1443.00     1440.11     33.36 o
  10  -4   3      245.06      285.09     21.61 o
 -10  -3   3      946.25      948.10     26.09 o
  -9  -3   3     1007.52     1069.16     25.01 o
  -8  -3   3      866.08      851.29     16.72 o
  -7  -3   3      548.23      513.18     11.83 o
  -6  -3   3      248.82      247.33      6.71 o
  -5  -3   3     5978.66     6026.07     81.37 o
  -4  -3   3     6667.81     6365.47    173.88 o
  -3  -3   3     3256.05     3132.68     69.43 o
  -2  -3   3     4346.66     4256.63     41.88 o
  -1  -3   3       31.23       22.60      1.60 o
   0  -3   3    18949.55    16571.87    263.86 o
   1  -3   3     7777.17     7417.28     57.57 o
   2  -3   3     8009.30     7740.61    129.76 o
   3  -3   3     4544.28     4505.92     56.72 o
   4  -3   3      873.13      907.79     13.17 o
   5  -3   3     2395.62     2499.39     28.70 o
   6  -3   3     2922.33     2866.22     61.11 o
   7  -3   3     3446.29     3546.31     57.79 o
   8  -3   3     1920.88     1856.35     36.68 o
   9  -3   3       37.02       33.15      4.93 o
  10  -3   3      824.70      832.38     30.23 o
 -10  -2   3       50.73       42.79      5.32 o
  -9  -2   3      466.45      425.05     15.03 o
  -8  -2   3       71.74       74.81      5.22 o
  -7  -2   3     1098.04     1086.20     16.87 o
  -6  -2   3     2123.21     2100.37     34.53 o
  -5  -2   3      364.18      346.40      7.26 o
  -4  -2   3      100.29      101.19      3.43 o
  -3  -2   3     1986.78     2102.22     21.43 o
  -2  -2   3     5839.47     5862.83     61.06 o
  -1  -2   3     3335.28     3421.69     28.19 o
   0  -2   3      464.19      475.92      5.08 o
   1  -2   3     2554.55     2775.05     27.28 o
   2  -2   3       23.60       32.22      1.54 o
   3  -2   3     6617.79     6872.16     53.25 o
   4  -2   3     3736.67     3818.31     36.24 o
   5  -2   3     1418.84     1492.91     18.26 o
   6  -2   3      654.67      702.08     14.04 o
   7  -2   3        5.11        1.77      2.19 o
   8  -2   3     2463.75     2550.14     44.54 o
   9  -2   3     1905.61     1911.35     38.85 o
  10  -2   3      137.59      151.39      9.50 o
 -10  -1   3      655.10      666.62     20.02 o
  -9  -1   3      365.80      340.12     13.11 o
  -8  -1   3        9.54        8.14      1.81 o
  -7  -1   3     1113.00     1125.44     16.52 o
  -6  -1   3     3095.11     3200.02     56.19 o
  -5  -1   3     2420.66     2420.34     22.77 o
  -4  -1   3      505.70      471.68      6.95 o
  -3  -1   3      164.51      140.55      3.50 o
  -2  -1   3      873.01      926.27      9.45 o
  -1  -1   3     8088.22     8013.89     92.19 o
   0  -1   3     2578.57     2570.69     20.20 o
   1  -1   3     3755.02     3790.08     29.58 o
   2  -1   3     6585.71     6954.88     85.23 o
   3  -1   3        7.17        9.76      1.67 o
   4  -1   3     2338.42     2480.09     31.46 o
   5  -1   3     2325.68     2521.91     26.99 o
   6  -1   3     2940.65     3023.87     47.20 o
   7  -1   3     2940.08     3114.26     88.89 o
   8  -1   3      557.13      550.68     17.79 o
   9  -1   3      508.72      507.81     16.52 o
  10  -1   3     1185.54     1192.58     38.68 o
 -11   0   3        6.41        9.78      7.12 o
 -10   0   3      241.27      237.23     11.54 o
  -9   0   3     1057.92      998.32     23.23 o
  -8   0   3      530.43      558.56     13.01 o
  -7   0   3     1871.99     1953.54     41.88 o
  -6   0   3      679.50      672.25     10.20 o
  -5   0   3      184.33      199.39      4.18 o
  -4   0   3        5.79        8.75      0.80 o
  -3   0   3     7693.28     7765.17     89.45 o
  -2   0   3     6689.69     6731.79     90.83 o
  -1   0   3     1204.60     1274.27     14.40 o
   0   0   3      388.85      441.01      4.18 o
   1   0   3       96.37      116.87      3.28 o
   2   0   3     3987.07     3853.64     49.07 o
   3   0   3     4574.98     4377.55     46.06 o
   4   0   3     1753.63     1687.60     23.75 o
   5   0   3     1840.38     1837.31     31.03 o
   6   0   3      797.81      823.46     12.98 o
   7   0   3      151.43      162.57      7.57 o
   8   0   3     2394.37     2379.87     44.84 o
   9   0   3      825.44      835.97     21.57 o
  10   0   3      609.64      591.63     21.68 o
 -11   1   3      691.97      696.64     45.36 o
 -10   1   3      493.69      497.31     19.16 o
  -9   1   3      239.38      224.01      8.69 o
  -8   1   3      215.45      212.14      7.84 o
  -7   1   3     2939.45     3047.31     41.74 o
  -6   1   3     1408.35     1431.58     22.39 o
  -5   1   3     1963.32     2054.85     16.91 o
  -4   1   3     1947.99     2024.12     30.68 o
  -3   1   3      579.84      631.55      8.49 o
  -2   1   3     3402.04     3563.56     41.85 o
  -1   1   3      472.19      491.10      4.85 o
   0   1   3      688.87      701.64      7.60 o
   1   1   3     2506.46     2562.16     29.91 o
   2   1   3      935.76      973.52     12.79 o
   3   1   3      387.21      360.51      7.26 o
   4   1   3       18.66       17.42      1.81 o
   5   1   3     1202.96     1362.01     14.10 o
   6   1   3      749.76      753.31     14.73 o
   7   1   3      642.72      627.36     14.94 o
   8   1   3       41.17       44.81      4.21 o
   9   1   3       45.81       41.97      5.48 o
  10   1   3      102.29       97.75     11.59 o
 -11   2   3        0.03       -4.94      6.10 o
 -10   2   3      755.14      730.98     23.59 o
  -9   2   3     3032.08     3135.92     40.25 o
  -8   2   3     1509.67     1485.71     34.42 o
  -7   2   3     1056.62     1072.36     17.76 o
  -6   2   3      138.56      147.02      3.98 o
  -5   2   3     1957.14     1929.78     21.95 o
  -4   2   3    12441.20    11892.72    179.84 o
  -3   2   3    15482.06    15218.15    242.79 o
  -2   2   3     2420.63     2375.80     19.92 o
  -1   2   3       83.44       82.90      2.14 o
   0   2   3       25.83       32.91      1.44 o
   1   2   3    13639.88    12873.06    100.64 o
   2   2   3    14626.12    13951.12    127.13 o
   3   2   3      519.42      519.40      8.39 o
   4   2   3      412.60      429.65      9.45 o
   5   2   3       28.96       37.05      2.05 o
   6   2   3     1738.14     1769.21     21.33 o
   7   2   3     2486.05     2448.22     37.84 o
   8   2   3     1807.81     1787.39     34.27 o
   9   2   3      341.26      334.54     13.44 o
  10   2   3       94.07       96.03     11.90 o
 -11   3   3     1093.49     1132.03     43.94 o
 -10   3   3     1418.78     1388.96     30.39 o
  -9   3   3      430.31      431.01     14.68 o
  -8   3   3      435.71      444.45     11.57 o
  -7   3   3      576.20      563.00     11.74 o
  -6   3   3      291.75      303.72      7.02 o
  -5   3   3     8994.62     9295.88    126.15 o
  -4   3   3     1944.63     1993.94     41.77 o
  -3   3   3      695.08      750.87     10.37 o
  -2   3   3      169.95      139.42      4.45 o
  -1   3   3     6322.81     6331.25     62.76 o
   0   3   3    11358.16    10776.86     91.86 o
   1   3   3     7262.89     7230.61     63.50 o
   2   3   3      147.63      188.65      3.82 o
   3   3   3      354.14      393.71      7.41 o
   4   3   3      751.99      759.50     19.26 o
   5   3   3     3330.32     3392.97     39.53 o
   6   3   3      849.55      882.71     15.58 o
   7   3   3       47.57       50.80      3.44 o
   8   3   3       10.25       15.48      3.16 o
   9   3   3      231.80      212.84     11.15 o
  10   3   3      818.22      755.90     49.05 o
 -10   4   3      419.12      395.11     14.29 o
  -9   4   3     1713.92     1704.41     27.65 o
  -8   4   3      698.38      705.25     14.29 o
  -7   4   3      353.61      343.03     11.23 o
  -6   4   3     1031.16     1053.31     14.20 o
  -5   4   3     1594.43     1595.38     22.11 o
  -4   4   3     9482.37     9252.12     78.94 o
  -3   4   3     2105.31     2195.44     44.16 o
  -2   4   3      488.34      475.73      9.94 o
  -1   4   3      334.65      383.92     10.10 o
   0   4   3     2804.49     2719.80     42.23 o
   1   4   3     9397.87     9785.47     90.10 o
   2   4   3     4557.23     4865.56     60.13 o
   3   4   3     1683.22     1758.12     20.34 o
   4   4   3      231.26      244.73      7.22 o
   5   4   3      488.63      470.25     11.05 o
   6   4   3     1325.94     1311.83     22.07 o
   7   4   3     1335.71     1420.24     24.56 o
   8   4   3      796.35      804.10     21.26 o
   9   4   3      122.78      123.66      8.67 o
 -10   5   3      255.13      243.68     11.31 o
  -9   5   3       26.84       23.62      3.48 o
  -8   5   3     1073.91     1055.51     24.13 o
  -7   5   3     1407.50     1391.28     24.25 o
  -6   5   3     1119.60     1149.72     24.73 o
  -5   5   3     6007.51     6149.09     56.36 o
  -4   5   3      836.44      856.98     13.83 o
  -3   5   3      392.78      408.90     10.13 o
  -2   5   3     1942.03     1863.02     35.05 o
  -1   5   3    10617.23    10118.68    124.24 o
   0   5   3     8304.94     7978.41    105.01 o
   1   5   3     1840.18     1922.61     29.05 o
   2   5   3      212.88      237.71      8.80 o
   3   5   3     2525.50     2479.67     48.47 o
   4   5   3     7816.08     7789.46     93.75 o
   5   5   3     5857.84     5779.55     96.21 o
   6   5   3      814.39      831.52     20.56 o
   7   5   3      265.36      276.42     11.64 o
   8   5   3      221.23      218.03     10.99 o
   9   5   3     2443.60     2355.25     77.22 o
 -10   6   3      202.52      180.76      9.88 o
  -9   6   3      343.10      364.57     16.85 o
  -8   6   3      122.52      123.14      7.23 o
  -7   6   3      274.03      257.98      9.80 o
  -6   6   3       28.69       27.78      3.27 o
  -5   6   3     1291.31     1326.94     23.67 o
  -4   6   3      507.19      518.39     11.39 o
  -3   6   3     1418.32     1436.81     21.01 o
  -2   6   3     2177.24     2135.82     38.62 o
  -1   6   3      179.27      164.57      5.31 o
   0   6   3        1.99        6.13      1.48 o
   1   6   3      391.74      421.69      9.56 o
   2   6   3     1655.12     1586.93     38.16 o
   3   6   3     2882.61     2858.07     38.41 o
   4   6   3      324.71      360.15      8.56 o
   5   6   3      117.20      104.39      6.85 o
   6   6   3      346.27      330.45     13.87 o
   7   6   3     1105.97     1079.69     27.86 o
   8   6   3     1456.12     1503.68     35.57 o
 -10   7   3       41.85       37.79      6.98 o
  -9   7   3      321.50      326.12     14.21 o
  -8   7   3      826.53      788.33     24.53 o
  -7   7   3      973.48      964.76     21.77 o
  -6   7   3      140.26      138.07      7.64 o
  -5   7   3      115.47      120.54      6.41 o
  -4   7   3       47.10       43.63      3.19 o
  -3   7   3      870.60      863.45     14.86 o
  -2   7   3     3275.80     3200.24     41.41 o
  -1   7   3     3200.58     3198.86     48.03 o
   0   7   3      424.58      419.45      8.30 o
   1   7   3      227.42      229.02      6.64 o
   2   7   3      295.97      311.07      8.04 o
   3   7   3     2335.68     2432.94     34.18 o
   4   7   3     1310.18     1353.30     28.10 o
   5   7   3      325.92      310.24     13.22 o
   6   7   3      196.57      201.52     11.23 o
   7   7   3       28.93       23.13      4.55 o
   8   7   3      394.33      399.57     17.76 o
  -9   8   3      970.41      972.98     23.37 o
  -8   8   3      356.93      376.79     13.31 o
  -7   8   3       48.06       43.97      4.50 o
  -6   8   3     1019.38     1009.80     20.69 o
  -5   8   3     1667.48     1712.83     32.85 o
  -4   8   3     1124.00     1124.77     17.57 o
  -3   8   3     1546.17     1591.61     27.88 o
  -2   8   3       10.15       17.67      4.89 o
  -1   8   3      505.85      525.42     11.00 o
   0   8   3      559.88      569.51     11.51 o
   1   8   3     2479.43     2442.43     29.08 o
   2   8   3     2449.94     2460.05     31.29 o
   3   8   3     1241.54     1179.41     30.21 o
   4   8   3       11.46       15.41      2.66 o
   5   8   3       30.56       35.57      4.40 o
   6   8   3      482.26      441.31     17.49 o
   7   8   3     2399.63     2413.87     47.84 o
  -9   9   3      241.01      248.73     13.91 o
  -8   9   3      689.62      678.46     21.05 o
  -7   9   3      861.39      879.06     20.58 o
  -6   9   3       13.80       10.05      2.81 o
  -5   9   3       64.90       63.11      4.24 o
  -4   9   3        2.87        7.54      2.06 o
  -3   9   3     2715.31     2673.96     47.33 o
  -2   9   3      749.89      757.14     20.00 o
  -1   9   3       38.20       32.20      2.79 o
   0   9   3      130.11      119.74      6.49 o
   1   9   3       10.26        7.40      1.84 o
   2   9   3     1331.49     1311.19     27.36 o
   3   9   3      707.26      732.85     19.78 o
   4   9   3        2.44        3.46      1.98 o
   5   9   3       10.27        8.92      2.69 o
   6   9   3      113.44      137.03     10.42 o
  -8  10   3        4.11        5.35      2.87 o
  -7  10   3      605.62      585.53     21.47 o
  -6  10   3     1200.26     1203.42     34.74 o
  -5  10   3     1905.92     1994.39     43.60 o
  -4  10   3     1919.88     1871.52     30.47 o
  -3  10   3      638.73      629.97     15.90 o
  -2  10   3     1127.39     1076.74     20.98 o
  -1  10   3      871.11      903.10     23.55 o
   0  10   3     1383.60     1389.00     30.20 o
   1  10   3     4407.54     4550.29     59.60 o
   2  10   3      355.36      355.97     13.02 o
   3  10   3      377.96      347.11     13.28 o
   4  10   3     1038.15     1048.92     28.96 o
   5  10   3      686.47      637.52     22.91 o
   6  10   3     1016.83     1001.47     58.36 o
  -7  11   3      579.30      561.41     17.84 o
  -6  11   3      587.25      606.81     18.59 o
  -5  11   3      431.93      417.10     14.18 o
  -4  11   3      475.32      477.16     14.59 o
  -3  11   3     4172.50     4314.07     70.23 o
  -2  11   3     1339.03     1377.69     33.33 o
  -1  11   3      618.99      630.65     20.22 o
   0  11   3      536.11      526.32     18.34 o
   1  11   3      169.55      170.86     10.41 o
   2  11   3     1718.38     1698.31     41.83 o
   3  11   3     1327.01     1377.62     29.99 o
   4  11   3      328.66      320.56     16.25 o
  -6  12   3      127.79      117.84      9.57 o
  -5  12   3      636.74      621.99     18.26 o
  -4  12   3      343.82      346.51     12.87 o
  -3  12   3        6.31        4.62      3.05 o
  -2  12   3      115.95      124.78     11.01 o
  -1  12   3      224.75      228.32     12.48 o
   0  12   3     1213.58     1229.53     40.00 o
   1  12   3     1190.07     1131.06     29.61 o
   2  12   3       41.89       44.55      6.18 o
   3  12   3       63.77       65.85      7.86 o
  -5  13   3        2.75        3.47      4.24 o
  -4  13   3      457.21      432.85     21.31 o
  -3  13   3     1637.37     1628.50     53.44 o
  -2  13   3      860.39      844.42     31.19 o
  -1  13   3      774.75      772.40     29.57 o
   0  13   3       14.35       10.50      4.56 o
   1  13   3      510.59      539.89     33.52 o
   2  13   3      929.60      969.20     56.89 o
  -2 -13   4      105.88      124.34     14.45 o
  -1 -13   4      646.87      656.42     27.81 o
   0 -13   4      858.81      856.92     31.93 o
   1 -13   4      182.49      185.05     14.42 o
   2 -13   4      225.58      203.07     15.01 o
   3 -13   4       76.87       69.25      8.03 o
   4 -13   4      234.02      208.40     26.87 o
  -4 -12   4       62.52       70.30      6.92 o
  -3 -12   4     1816.61     1915.94     37.84 o
  -2 -12   4     2501.91     2591.14     44.50 o
  -1 -12   4      553.24      572.49     22.23 o
   0 -12   4        7.91        9.95      5.50 o
   1 -12   4      328.32      317.26     18.00 o
   2 -12   4      365.10      364.58     19.40 o
   3 -12   4     1286.57     1298.49     33.66 o
   4 -12   4     1044.20     1035.72     34.60 o
   5 -12   4       79.37       80.13      8.37 o
   6 -12   4        1.25        6.08      4.35 o
  -5 -11   4      410.53      384.49     15.79 o
  -4 -11   4      531.34      540.33     18.39 o
  -3 -11   4      125.27      129.27      8.91 o
  -2 -11   4      245.51      260.65     11.90 o
  -1 -11   4     1282.45     1363.19     28.31 o
   0 -11   4      362.81      340.96     17.89 o
   1 -11   4      403.20      402.01     19.33 o
   2 -11   4      942.29      901.47     29.93 o
   3 -11   4      331.82      303.05     14.81 o
   4 -11   4      910.64      899.97     26.62 o
   5 -11   4      500.78      485.06     19.38 o
   6 -11   4      340.94      352.17     16.79 o
   7 -11   4       37.83       31.46      7.65 o
  -6 -10   4       10.68       12.48      3.03 o
  -5 -10   4        6.09       10.49      3.13 o
  -4 -10   4      702.02      687.59     19.78 o
  -3 -10   4     4864.17     4946.83     65.50 o
  -2 -10   4     3725.74     3914.31     66.48 o
  -1 -10   4      498.30      441.62     14.49 o
   0 -10   4       41.51       48.31      5.20 o
   1 -10   4     1443.84     1458.30     37.48 o
   2 -10   4     3029.60     2922.87     58.18 o
   3 -10   4     2061.42     2026.05     40.40 o
   4 -10   4      702.48      697.13     22.17 o
   5 -10   4      117.83      104.24      8.52 o
   6 -10   4      207.15      188.47     11.64 o
   7 -10   4     1548.39     1591.11     47.19 o
  -7  -9   4      131.16      147.73      8.74 o
  -6  -9   4      392.17      362.28     13.17 o
  -5  -9   4     1506.45     1576.60     34.69 o
  -4  -9   4     2274.48     2242.04     41.83 o
  -3  -9   4      120.02      123.24      7.62 o
  -2  -9   4      159.16      170.25      8.59 o
  -1  -9   4      958.23      951.88     20.98 o
   0  -9   4     2692.40     2567.29     39.14 o
   1  -9   4     4772.30     4827.88    165.22 o
   2  -9   4     1221.52     1197.48     31.94 o
   3  -9   4      257.89      239.19     11.81 o
   4  -9   4      269.49      280.99     13.03 o
   5  -9   4     3113.82     3146.68     53.18 o
   6  -9   4     3056.50     3225.27     46.31 o
   7  -9   4      193.96      211.61     11.16 o
   8  -9   4       24.67       15.82      4.70 o
  -8  -8   4      318.60      335.99     18.38 o
  -7  -8   4        1.29        5.79      2.91 o
  -6  -8   4        4.53        3.67      2.36 o
  -5  -8   4        2.13        3.23      2.15 o
  -4  -8   4      608.57      615.30     15.48 o
  -3  -8   4     1025.68     1028.31     19.96 o
  -2  -8   4      284.26      308.13     11.01 o
  -1  -8   4       26.31       24.98      3.22 o
   0  -8   4       69.93       71.04      4.97 o
   1  -8   4     1567.51     1567.11     43.35 o
   2  -8   4     2719.32     2715.35     44.86 o
   3  -8   4      128.09      140.23      7.02 o
   4  -8   4     1206.42     1227.29     26.46 o
   5  -8   4      238.95      220.03      9.83 o
   6  -8   4     1152.30     1153.68     23.30 o
   7  -8   4     1044.94     1037.42     25.06 o
   8  -8   4      405.92      421.65     18.45 o
   9  -8   4      419.24      464.75     36.67 o
  -8  -7   4      758.58      797.89     22.26 o
  -7  -7   4      458.95      482.30     14.58 o
  -6  -7   4     1217.46     1211.64     26.75 o
  -5  -7   4     2961.07     2912.41     54.92 o
  -4  -7   4      352.43      322.24     15.18 o
  -3  -7   4      233.15      242.63      8.60 o
  -2  -7   4      318.22      311.24     13.20 o
  -1  -7   4     3321.71     3425.77     63.23 o
   0  -7   4     4427.72     4389.51     70.88 o
   1  -7   4     2073.77     2133.90     54.19 o
   2  -7   4        4.89        5.78      1.42 o
   3  -7   4      907.54      910.34     18.67 o
   4  -7   4      493.11      480.06     14.09 o
   5  -7   4     4123.97     4177.87     54.28 o
   6  -7   4     2732.76     2734.28     38.22 o
   7  -7   4      223.05      218.21     10.71 o
   8  -7   4       12.33        8.20      3.58 o
   9  -7   4      581.86      566.42     30.02 o
  -9  -6   4      498.14      499.48     22.81 o
  -8  -6   4      342.93      326.92     18.83 o
  -7  -6   4        1.10        3.23      2.03 o
  -6  -6   4      112.28      114.09      5.78 o
  -5  -6   4      369.19      365.37      9.10 o
  -4  -6   4     2653.90     2682.01     29.08 o
  -3  -6   4     1060.26     1092.86     16.71 o
  -2  -6   4      235.28      206.28      4.23 o
  -1  -6   4       48.26       40.62      2.49 o
   0  -6   4       61.94       54.04      2.96 o
   1  -6   4      601.45      630.03     11.98 o
   2  -6   4      428.71      429.43     13.72 o
   3  -6   4     1238.85     1232.73     22.24 o
   4  -6   4     2443.73     2432.84     39.04 o
   5  -6   4       21.18       28.09      5.60 o
   6  -6   4      630.83      618.36     19.04 o
   7  -6   4      929.71      855.18     24.23 o
   8  -6   4     1190.67     1191.66     38.89 o
   9  -6   4      572.39      577.77     21.24 o
  -9  -5   4      186.95      175.05     10.21 o
  -8  -5   4     1106.77     1116.45     26.48 o
  -7  -5   4     2233.11     2361.27     36.97 o
  -6  -5   4     1033.94     1086.79     18.10 o
  -5  -5   4        1.42        3.65      1.68 o
  -4  -5   4     1010.52      988.92     17.19 o
  -3  -5   4     2019.35     2015.20     34.15 o
  -2  -5   4     3098.74     3057.08     34.42 o
  -1  -5   4     5193.31     5052.19     60.93 o
   0  -5   4      890.96      929.35     28.64 o
   1  -5   4      845.79      862.05     19.80 o
   2  -5   4     1033.40     1025.14     20.51 o
   3  -5   4     2352.69     2283.76     32.02 o
   4  -5   4     1925.90     1947.70     26.94 o
   5  -5   4      114.09      125.46      5.99 o
   6  -5   4       79.53       81.17      5.57 o
   7  -5   4        9.37        6.84      3.09 o
   8  -5   4      168.05      166.87     12.14 o
   9  -5   4      782.70      757.61     24.06 o
  10  -5   4      383.25      380.91     35.06 o
 -10  -4   4     1915.55     1930.67     49.53 o
  -9  -4   4      992.67      982.61     46.26 o
  -8  -4   4     1997.23     1985.84     39.76 o
  -7  -4   4      299.00      284.83     12.68 o
  -6  -4   4     1185.94     1133.35     21.91 o
  -5  -4   4     1765.36     1676.77     32.26 o
  -4  -4   4     4800.05     4855.67     50.18 o
  -3  -4   4     8356.53     8642.75     72.87 o
  -2  -4   4     1796.03     1739.15     15.93 o
  -1  -4   4     4043.41     4278.08     39.59 o
   0  -4   4     5977.00     5635.87     69.03 o
   1  -4   4     4313.55     4091.29     61.62 o
   2  -4   4     4280.21     4423.51     47.23 o
   3  -4   4     2695.54     2685.86     39.34 o
   4  -4   4       53.30       53.32      3.87 o
   5  -4   4     1202.60     1160.05     26.07 o
   6  -4   4      817.13      863.71     20.28 o
   7  -4   4     2104.28     2024.11     60.94 o
   8  -4   4     1146.01     1187.38     33.69 o
   9  -4   4       12.48       15.38      3.70 o
  10  -4   4       66.81       56.02      9.24 o
 -10  -3   4       10.17        7.90      4.29 o
  -9  -3   4       68.78       64.48      5.91 o
  -8  -3   4     1148.31     1141.04     24.59 o
  -7  -3   4     3644.73     3674.39     55.30 o
  -6  -3   4     2195.97     2181.17     30.54 o
  -5  -3   4      136.80      136.07      4.83 o
  -4  -3   4      155.79      175.76      5.08 o
  -3  -3   4      661.00      621.83      8.96 o
  -2  -3   4     6625.88     6823.67     60.36 o
  -1  -3   4     6565.54     6496.50     43.98 o
   0  -3   4        5.39        8.58      0.91 o
   1  -3   4      204.32      203.62      4.23 o
   2  -3   4      598.99      582.30      9.65 o
   3  -3   4     7109.30     6856.12     72.03 o
   4  -3   4     2893.08     2964.36     43.50 o
   5  -3   4      245.55      258.70      7.06 o
   6  -3   4      645.56      672.55     15.72 o
   7  -3   4      253.58      240.12     13.38 o
   8  -3   4     1259.35     1280.91     29.76 o
   9  -3   4      308.08      295.71     14.27 o
  10  -3   4      193.72      179.56     13.31 o
 -10  -2   4      588.54      581.59     18.87 o
  -9  -2   4      332.63      347.02     14.97 o
  -8  -2   4      535.94      548.58     14.39 o
  -7  -2   4      272.85      253.16      7.99 o
  -6  -2   4     2633.60     2550.33     36.98 o
  -5  -2   4     1471.79     1431.71     22.79 o
  -4  -2   4     4599.13     4476.74     38.59 o
  -3  -2   4     6950.55     6824.46     57.32 o
  -2  -2   4       58.63       71.31      2.10 o
  -1  -2   4     4228.92     4271.50     33.12 o
   0  -2   4     6537.51     6250.15     50.40 o
   1  -2   4    13147.15    12223.23     97.61 o
   2  -2   4     6266.28     6172.05     79.93 o
   3  -2   4      184.69      218.94      4.87 o
   4  -2   4     4281.72     4339.06     42.40 o
   5  -2   4     3674.14     3754.54     96.42 o
   6  -2   4     3224.83     3428.98    116.44 o
   7  -2   4     3941.83     3897.08     58.07 o
   8  -2   4        1.14        5.12      5.01 o
   9  -2   4      549.42      542.61     19.30 o
  10  -2   4      215.81      223.49     18.28 o
 -10  -1   4       76.08       82.09      6.93 o
  -9  -1   4        1.41        3.70      2.53 o
  -8  -1   4     1661.49     1725.97     32.23 o
  -7  -1   4     1821.80     1846.54     27.53 o
  -6  -1   4     1556.65     1590.68     35.59 o
  -5  -1   4     1043.40     1008.12     14.51 o
  -4  -1   4      318.92      313.66      4.94 o
  -3  -1   4     2509.16     2496.31     18.42 o
  -2  -1   4    15821.29    15288.56    136.81 o
  -1  -1   4     7029.13     7007.66     51.92 o
   0  -1   4     7695.36     7841.66     57.77 o
   1  -1   4      455.07      491.87      7.04 o
   2  -1   4     2784.50     2695.81     28.00 o
   3  -1   4     4051.40     3830.42     51.09 o
   4  -1   4     3032.37     3034.77     56.43 o
   5  -1   4     3420.80     3517.21     68.55 o
   6  -1   4     2090.83     2186.18     34.38 o
   7  -1   4     1012.25     1019.44     35.99 o
   8  -1   4     2960.30     3031.88     57.93 o
   9  -1   4     1450.35     1394.31     43.39 o
  10  -1   4     1040.95     1053.94     34.67 o
 -10   0   4      349.69      334.68     13.83 o
  -9   0   4      103.81      104.13      6.62 o
  -8   0   4       60.19       65.80      4.99 o
  -7   0   4      128.93      124.55      5.48 o
  -6   0   4     1071.73     1135.74     14.63 o
  -5   0   4      718.25      672.88      9.91 o
  -4   0   4     1408.21     1518.05     23.23 o
  -3   0   4      927.24     1002.64     14.17 o
  -2   0   4     3851.93     4161.46     42.05 o
  -1   0   4      350.38      367.52      5.38 o
   0   0   4       21.70       36.97      1.56 o
   1   0   4    16911.00    15915.56    135.93 o
   2   0   4     3687.20     3882.95     52.17 o
   3   0   4      356.08      353.24      9.53 o
   4   0   4       80.68       88.53      4.26 o
   5   0   4     1029.13     1042.64     25.77 o
   6   0   4     3128.52     3270.65     50.10 o
   7   0   4     1312.92     1358.66     26.70 o
   8   0   4        4.98        8.71      3.41 o
   9   0   4       80.29       78.64      7.79 o
  10   0   4      298.83      288.91     17.58 o
 -10   1   4      233.38      228.03     10.35 o
  -9   1   4     2327.81     2366.95     42.02 o
  -8   1   4     3513.97     3465.34     88.51 o
  -7   1   4       52.06       59.89      3.81 o
  -6   1   4        4.69        3.52      1.31 o
  -5   1   4      319.95      359.00      6.40 o
  -4   1   4     1598.76     1550.43     16.78 o
  -3   1   4     2089.29     1967.83     19.93 o
  -2   1   4     5620.26     5748.26     58.48 o
  -1   1   4     1966.72     1932.12     21.03 o
   0   1   4      346.36      397.31      4.86 o
   1   1   4     4232.01     4220.50     43.58 o
   2   1   4     7880.12     7483.51    108.69 o
   3   1   4     3614.69     3661.27     40.67 o
   4   1   4     2186.37     2167.34     29.48 o
   5   1   4      836.77      846.46     13.45 o
   6   1   4        3.38        4.32      1.48 o
   7   1   4     1758.75     1742.74     29.54 o
   8   1   4     1477.56     1576.61     29.92 o
   9   1   4     1730.14     1764.63     38.80 o
  10   1   4      581.45      583.73     42.23 o
 -11   2   4      529.05      467.22     40.44 o
 -10   2   4      604.50      617.17     17.78 o
  -9   2   4      137.47      151.28      7.38 o
  -8   2   4       30.59       30.34      2.92 o
  -7   2   4      102.53      101.09      4.76 o
  -6   2   4     2456.11     2585.05     30.53 o
  -5   2   4     3070.16     3053.17     43.36 o
  -4   2   4     1962.92     2054.85     22.70 o
  -3   2   4      115.71      135.72      2.90 o
  -2   2   4     1209.70     1308.72     14.19 o
  -1   2   4      577.65      543.06      7.28 o
   0   2   4     3545.46     3494.36     57.37 o
   1   2   4     2001.94     1990.49     22.11 o
   2   2   4      103.20      119.97      3.45 o
   3   2   4      160.38      138.47      4.52 o
   4   2   4      108.02      114.11      4.23 o
   5   2   4     1166.18     1172.96     15.90 o
   6   2   4      909.68      948.86     19.85 o
   7   2   4      821.18      825.45     19.84 o
   8   2   4      721.40      716.73     20.49 o
   9   2   4        5.22        2.42      3.06 o
  10   2   4      213.60      203.05     25.26 o
 -10   3   4     1016.86     1000.60     23.25 o
  -9   3   4     1860.81     1889.40     29.04 o
  -8   3   4     2195.30     2185.05     29.44 o
  -7   3   4      127.98      135.08      5.57 o
  -6   3   4      389.45      369.02      9.52 o
  -5   3   4     3733.62     3851.56     44.43 o
  -4   3   4     4179.09     4248.60     36.91 o
  -3   3   4     1206.69     1173.77     12.35 o
  -2   3   4     1877.26     1974.95     26.67 o
  -1   3   4      409.11      417.17      6.74 o
   0   3   4     3657.66     3686.19     40.56 o
   1   3   4     6924.59     6891.16     57.87 o
   2   3   4      925.63      985.56     13.46 o
   3   3   4     1828.29     2021.77     20.56 o
   4   3   4      486.98      484.70      8.16 o
   5   3   4     1051.93     1095.11     16.43 o
   6   3   4     1082.67     1139.10     18.54 o
   7   3   4      426.77      403.53     10.77 o
   8   3   4      576.15      590.86     18.04 o
   9   3   4      407.87      417.87     15.82 o
 -10   4   4      688.73      724.05     19.64 o
  -9   4   4        9.24       11.91      2.78 o
  -8   4   4      114.35      126.66      6.44 o
  -7   4   4     1301.86     1291.88     20.85 o
  -6   4   4     8542.85     8383.62     84.21 o
  -5   4   4     2843.41     2950.18     41.63 o
  -4   4   4       29.19       33.07      1.76 o
  -3   4   4        8.18       12.61      1.26 o
  -2   4   4     2996.21     3112.31     36.47 o
  -1   4   4    11785.48    11423.65    132.69 o
   0   4   4     8953.69     8850.44     85.96 o
   1   4   4      540.78      538.72      8.20 o
   2   4   4        2.10        4.01      1.15 o
   3   4   4     2908.34     2894.16     36.11 o
   4   4   4     5533.88     5431.23     61.23 o
   5   4   4     2133.33     2127.04     32.16 o
   6   4   4      618.03      610.58     14.74 o
   7   4   4       69.88       68.12      4.58 o
   8   4   4       50.94       56.35      5.77 o
   9   4   4     1159.11     1175.03     28.20 o
 -10   5   4      360.17      351.32     13.62 o
  -9   5   4      346.54      332.97     12.47 o
  -8   5   4     1114.86     1125.95     29.28 o
  -7   5   4      677.54      664.75     14.43 o
  -6   5   4       66.12       60.62      4.06 o
  -5   5   4      515.66      541.93      9.78 o
  -4   5   4     2360.73     2449.31     30.57 o
  -3   5   4     1806.73     1692.87     25.18 o
  -2   5   4     5375.93     5447.27    153.63 o
  -1   5   4      772.68      843.76     12.50 o
   0   5   4     3150.36     3243.69     32.93 o
   1   5   4      786.38      794.57     14.49 o
   2   5   4     2278.84     2339.13     46.97 o
   3   5   4     4184.21     4135.68     53.27 o
   4   5   4       11.76       12.70      2.43 o
   5   5   4      398.89      373.43     12.36 o
   6   5   4      138.75      149.61      7.28 o
   7   5   4      953.50      938.45     20.30 o
   8   5   4      780.98      770.09     21.69 o
   9   5   4       25.45       31.64      6.56 o
 -10   6   4      131.35      113.03     13.54 o
  -9   6   4        6.92        8.32      2.52 o
  -8   6   4      305.81      314.71     10.68 o
  -7   6   4     2324.60     2345.86     34.07 o
  -6   6   4     3986.35     4006.81     51.72 o
  -5   6   4      157.53      178.28      7.80 o
  -4   6   4       19.25       17.21      1.89 o
  -3   6   4      804.37      772.02     14.50 o
  -2   6   4     3784.67     3778.71     37.43 o
  -1   6   4     4827.22     4660.75     66.27 o
   0   6   4     2774.54     2905.44     35.14 o
   1   6   4      770.50      727.34     12.02 o
   2   6   4        6.47        6.39      1.48 o
   3   6   4     6470.57     6495.89    115.33 o
   4   6   4     4355.42     4380.23    121.99 o
   5   6   4      717.94      726.64     20.41 o
   6   6   4      854.79      809.79     45.12 o
   7   6   4        6.18        6.42      2.84 o
   8   6   4     1535.73     1553.75     36.61 o
 -10   7   4      655.52      666.41     33.28 o
  -9   7   4      391.74      380.41     13.83 o
  -8   7   4      535.66      533.92     15.67 o
  -7   7   4      104.16      104.00      8.01 o
  -6   7   4       54.30       57.58      4.54 o
  -5   7   4       21.55       30.34      2.65 o
  -4   7   4     2467.41     2550.56     42.02 o
  -3   7   4     4043.78     3914.38     58.64 o
  -2   7   4     1283.43     1290.58     18.92 o
  -1   7   4        1.90        4.88      1.32 o
   0   7   4      673.62      710.38     14.70 o
   1   7   4     2300.83     2288.71     44.70 o
   2   7   4     7272.75     7348.92    277.23 o
   3   7   4     2477.65     2543.71     36.18 o
   4   7   4        9.70       12.49      2.02 o
   5   7   4       83.93       73.60      6.97 o
   6   7   4      914.84      962.67     26.10 o
   7   7   4     2483.66     2504.81     51.91 o
   8   7   4     1567.50     1544.44     52.64 o
  -9   8   4      146.02      140.26      9.59 o
  -8   8   4      350.88      358.47     13.06 o
  -7   8   4      616.89      594.62     16.18 o
  -6   8   4      594.48      560.87     14.98 o
  -5   8   4        9.35        8.69      2.25 o
  -4   8   4        7.19        6.47      1.63 o
  -3   8   4      136.37      125.84      5.69 o
  -2   8   4      573.95      571.87     12.19 o
  -1   8   4       35.37       37.40      3.00 o
   0   8   4      583.24      567.43     13.38 o
   1   8   4      846.53      848.76     20.54 o
   2   8   4      130.82      121.27      6.78 o
   3   8   4     1095.39     1076.97     18.94 o
   4   8   4      220.98      204.10     10.15 o
   5   8   4      683.51      714.35     26.14 o
   6   8   4      637.16      635.09     26.00 o
   7   8   4        6.85        5.12      4.99 o
  -9   9   4      435.71      481.79     27.26 o
  -8   9   4       16.36       12.52      2.92 o
  -7   9   4      401.37      371.56     12.19 o
  -6   9   4      927.34      911.74     18.95 o
  -5   9   4     1109.74     1090.94     20.25 o
  -4   9   4     3444.50     3530.83     45.38 o
  -3   9   4      248.85      241.84      8.25 o
  -2   9   4      163.43      169.01      6.67 o
  -1   9   4      293.72      292.29      8.69 o
   0   9   4     1488.00     1529.35     29.99 o
   1   9   4     1938.90     1980.97     31.95 o
   2   9   4      962.29      966.17     21.84 o
   3   9   4        3.95        3.85      1.72 o
   4   9   4       14.20        9.40      2.61 o
   5   9   4      567.07      555.58     21.13 o
   6   9   4     1411.13     1433.86     36.33 o
  -8  10   4      682.42      643.43     23.14 o
  -7  10   4      502.98      498.37     16.04 o
  -6  10   4      325.74      327.78     12.52 o
  -5  10   4       12.54        7.20      2.68 o
  -4  10   4      528.78      519.98     14.79 o
  -3  10   4      779.37      790.90     19.84 o
  -2  10   4      450.71      463.28     13.38 o
  -1  10   4      771.21      795.10     31.38 o
   0  10   4     1002.53     1006.20     22.04 o
   1  10   4       57.13       55.22      6.15 o
   2  10   4      468.02      462.01     23.46 o
   3  10   4      132.61      128.61      7.69 o
   4  10   4      732.76      690.73     23.35 o
   5  10   4      527.38      516.88     20.71 o
  -7  11   4       55.14       58.87      6.34 o
  -6  11   4      563.81      568.14     17.37 o
  -5  11   4     1265.49     1292.74     26.43 o
  -4  11   4      918.30      892.67     20.79 o
  -3  11   4      330.37      328.40     11.93 o
  -2  11   4      430.32      444.33     13.72 o
  -1  11   4      398.05      403.28     16.09 o
   0  11   4     1718.02     1766.78     36.91 o
   1  11   4      482.56      508.43     18.56 o
   2  11   4       41.70       39.22      5.33 o
   3  11   4       65.57       51.79      6.66 o
   4  11   4       48.07       55.17      7.15 o
  -6  12   4      758.74      711.40     24.56 o
  -5  12   4       51.48       50.78      5.18 o
  -4  12   4     1282.17     1345.93     29.93 o
  -3  12   4      749.73      725.94     21.02 o
  -2  12   4     1931.57     1996.02     41.41 o
  -1  12   4     1212.46     1231.21     31.13 o
   0  12   4        1.60        4.02      2.79 o
   1  12   4     1001.70      986.59     27.87 o
   2  12   4     1792.47     1806.33     39.86 o
  -4  13   4      556.29      445.12     26.87 o
  -3  13   4        4.85        7.06      3.60 o
  -2  13   4        0.77        3.79      3.95 o
  -1  13   4      417.55      390.51     19.99 o
   0  13   4      747.31      758.39     52.38 o
   1  13   4      249.03      280.10     29.86 o
  -2 -13   5     1267.67     1355.14     70.30 o
  -1 -13   5      493.08      466.08     39.52 o
   0 -13   5       14.17        7.15      5.37 o
   1 -13   5      567.92      551.32     30.90 o
   2 -13   5        3.91        6.77      4.45 o
  -4 -12   5      193.69      171.19     17.73 o
  -3 -12   5      132.50      116.53      8.82 o
  -2 -12   5      308.32      315.07     13.95 o
  -1 -12   5      370.68      389.14     20.29 o
   0 -12   5      238.46      228.96     15.37 o
   1 -12   5      267.69      261.58     16.47 o
   2 -12   5       45.32       37.95      5.65 o
   3 -12   5       52.43       48.78      6.33 o
   4 -12   5       69.96       74.74      8.98 o
   5 -12   5       16.61       20.29      5.78 o
  -5 -11   5       21.50       14.01      4.87 o
  -4 -11   5      883.99      868.41     23.75 o
  -3 -11   5     2683.94     2844.93     48.33 o
  -2 -11   5     1583.73     1639.36     32.54 o
  -1 -11   5       48.75       46.51      5.06 o
   0 -11   5        1.31        6.92      3.26 o
   1 -11   5      193.66      188.47     13.25 o
   2 -11   5     2931.12     2945.02     75.28 o
   3 -11   5     1861.04     1807.25     39.58 o
   4 -11   5      568.28      563.78     20.89 o
   5 -11   5       85.19       78.25      7.86 o
   6 -11   5       42.80       33.07      7.34 o
  -6 -10   5      277.88      270.38     11.94 o
  -5 -10   5     1783.79     1884.12     33.21 o
  -4 -10   5     1800.27     1857.14     43.56 o
  -3 -10   5      212.97      185.46     10.00 o
  -2 -10   5      635.37      613.82     17.87 o
  -1 -10   5      937.34      931.23     22.01 o
   0 -10   5     1276.05     1342.88     29.77 o
   1 -10   5     1563.94     1547.05     58.77 o
   2 -10   5        8.46       11.73      3.51 o
   3 -10   5       16.46       24.10      4.34 o
   4 -10   5      430.77      422.85     17.27 o
   5 -10   5     1029.94      958.06     27.20 o
   6 -10   5      725.67      713.29     21.05 o
   7 -10   5      316.33      311.51     22.34 o
  -7  -9   5       33.07       32.12     20.07 o
  -6  -9   5      232.78      220.60     13.06 o
  -5  -9   5       27.12       24.88      4.00 o
  -4  -9   5     1941.04     1972.04     39.25 o
  -3  -9   5     1353.25     1380.18     39.45 o
  -2  -9   5     1360.42     1299.50     25.97 o
  -1  -9   5      665.33      659.94     17.28 o
   0  -9   5      163.14      166.26      9.09 o
   1  -9   5     1004.11     1007.39     33.17 o
   2  -9   5     2666.97     2691.57     53.15 o
   3  -9   5     1470.09     1489.68     32.50 o
   4  -9   5       87.43       89.91      9.36 o
   5  -9   5      119.57      115.59      8.73 o
   6  -9   5      900.88      948.01     23.68 o
   7  -9   5      513.28      526.26     21.25 o
   8  -9   5      327.37      376.91     34.78 o
  -8  -8   5      173.81      166.43     16.50 o
  -7  -8   5      458.98      467.73     17.87 o
  -6  -8   5     1047.94     1063.80     26.70 o
  -5  -8   5     3584.78     3646.52     79.13 o
  -4  -8   5     1243.20     1260.23     32.21 o
  -3  -8   5       53.54       41.51      3.96 o
  -2  -8   5      935.77     1001.00     21.29 o
  -1  -8   5     4829.85     4580.69     57.17 o
   0  -8   5     6872.95     6563.94     98.12 o
   1  -8   5     1670.08     1687.84     32.53 o
   2  -8   5      137.39      134.62      8.27 o
   3  -8   5      149.27      157.41      9.17 o
   4  -8   5     3227.57     3277.00     52.69 o
   5  -8   5     5686.17     5586.07     70.54 o
   6  -8   5     1495.47     1497.63     27.37 o
   7  -8   5      266.77      271.79     12.73 o
   8  -8   5        7.14       18.89      5.31 o
  -8  -7   5       79.22       72.15      7.85 o
  -7  -7   5      413.92      413.26     15.14 o
  -6  -7   5      325.08      310.41     11.22 o
  -5  -7   5      248.06      251.85      9.62 o
  -4  -7   5      177.53      180.30      7.76 o
  -3  -7   5      363.98      327.38     10.32 o
  -2  -7   5     2781.36     2677.92     34.88 o
  -1  -7   5     1787.85     1796.03     28.56 o
   0  -7   5      226.27      238.15      8.81 o
   1  -7   5      811.41      823.95     33.75 o
   2  -7   5     1538.43     1631.95     35.69 o
   3  -7   5     3615.72     3513.94     52.60 o
   4  -7   5     1220.51     1183.50     25.57 o
   5  -7   5       28.53       34.08      3.87 o
   6  -7   5      720.98      733.62     19.82 o
   7  -7   5      198.81      187.58     11.53 o
   8  -7   5      851.63      809.70     29.59 o
   9  -7   5     1230.04     1341.22     66.50 o
  -9  -6   5      237.10      225.69     18.68 o
  -8  -6   5      395.17      373.90     16.70 o
  -7  -6   5      702.45      706.76     17.42 o
  -6  -6   5     1050.16     1058.34     19.06 o
  -5  -6   5       73.16       81.18      5.03 o
  -4  -6   5       27.62       24.65      2.39 o
  -3  -6   5       13.30       12.89      2.37 o
  -2  -6   5     1298.94     1328.44     20.28 o
  -1  -6   5     3369.00     3409.02     44.60 o
   0  -6   5     1112.60     1108.56     19.90 o
   1  -6   5        8.95       10.12      1.67 o
   2  -6   5       11.96       18.47      2.22 o
   3  -6   5       29.34       28.16      3.27 o
   4  -6   5     3840.13     3847.96     45.52 o
   5  -6   5     2298.44     2292.28     32.54 o
   6  -6   5      290.68      285.05     11.68 o
   7  -6   5      162.14      162.99     12.25 o
   8  -6   5       18.27       25.72      5.59 o
   9  -6   5     1073.90     1170.07     60.94 o
  -9  -5   5     1062.78     1073.54     26.56 o
  -8  -5   5      699.33      684.96     19.71 o
  -7  -5   5      281.02      262.07     11.26 o
  -6  -5   5      386.43      370.31     11.71 o
  -5  -5   5     1706.43     1754.55     21.86 o
  -4  -5   5     1588.75     1586.61     19.69 o
  -3  -5   5     3092.49     3193.33     27.42 o
  -2  -5   5     2357.59     2355.41     24.26 o
  -1  -5   5      129.86      144.35      4.93 o
   0  -5   5     2453.29     2547.89     48.17 o
   1  -5   5     1138.32     1199.70     16.56 o
   2  -5   5     3185.84     3092.71     39.77 o
   3  -5   5     5209.84     5085.40     60.08 o
   4  -5   5       79.44       86.05      4.86 o
   5  -5   5        9.78        9.61      2.51 o
   6  -5   5      294.67      269.30     14.41 o
   7  -5   5     2066.14     2132.11     71.04 o
   8  -5   5     2312.35     2245.14    104.28 o
   9  -5   5      921.85      958.53     28.00 o
 -10  -4   5        0.66       18.39      9.09 o
  -9  -4   5      159.49      160.44     11.37 o
  -8  -4   5      871.99      859.32     28.68 o
  -7  -4   5     2389.65     2232.56     56.21 o
  -6  -4   5       76.60       77.37      5.25 o
  -5  -4   5       54.47       45.20      2.87 o
  -4  -4   5       54.67       66.27      2.79 o
  -3  -4   5     1733.48     1856.04     19.69 o
  -2  -4   5     2351.25     2361.20     25.99 o
  -1  -4   5       94.56       87.72      3.90 o
   0  -4   5      245.60      270.23      6.71 o
   1  -4   5       62.63       80.96      4.08 o
   2  -4   5       19.11       25.93      2.02 o
   3  -4   5     1239.12     1270.51     19.48 o
   4  -4   5     2958.20     2942.17     45.87 o
   5  -4   5       52.95       56.32      3.61 o
   6  -4   5        5.38       13.96      3.68 o
   7  -4   5       53.54       56.02      7.08 o
   8  -4   5      232.21      231.88     14.55 o
   9  -4   5      219.62      209.92     12.40 o
 -10  -3   5      996.18      993.16     29.62 o
  -9  -3   5     2345.44     2359.10     46.43 o
  -8  -3   5      662.73      674.38     18.83 o
  -7  -3   5      571.21      554.86     18.07 o
  -6  -3   5     2964.92     2916.06     41.22 o
  -5  -3   5     2242.45     2244.60     39.04 o
  -4  -3   5     4627.12     4679.39     45.77 o
  -3  -3   5     4682.95     4856.10     44.46 o
  -2  -3   5      273.83      273.94      4.54 o
  -1  -3   5     2819.39     2731.50     22.36 o
   0  -3   5     7674.28     7461.51     56.71 o
   1  -3   5     5964.85     5622.00     49.97 o
   2  -3   5     2019.40     1911.67     20.53 o
   3  -3   5        1.17        2.85      1.19 o
   4  -3   5     2352.96     2233.79     37.96 o
   5  -3   5      362.71      355.57      9.40 o
   6  -3   5     1265.19     1373.11     34.00 o
   7  -3   5     1474.31     1451.88     36.73 o
   8  -3   5      339.72      357.44     15.09 o
   9  -3   5        9.11        6.41      3.62 o
  10  -3   5      216.04      235.88     26.14 o
 -10  -2   5      581.15      538.25     21.08 o
  -9  -2   5       58.21       52.51      6.19 o
  -8  -2   5     2276.87     2283.29     37.79 o
  -7  -2   5     3153.28     3175.47     40.16 o
  -6  -2   5     1283.16     1276.18     18.30 o
  -5  -2   5     1940.54     1976.01     33.54 o
  -4  -2   5      165.36      192.15      5.83 o
  -3  -2   5     8208.41     8208.59     58.53 o
  -2  -2   5    10255.58    10069.69     89.30 o
  -1  -2   5     3198.47     3256.77     33.38 o
   0  -2   5     3685.01     3754.54     29.72 o
   1  -2   5     1197.85     1330.27     14.92 o
   2  -2   5     2017.38     1982.93     25.17 o
   3  -2   5     4940.52     5016.56    106.31 o
   4  -2   5     4902.56     4701.94     54.31 o
   5  -2   5     2545.44     2613.56     57.22 o
   6  -2   5        2.65        6.78      1.87 o
   7  -2   5      560.79      532.21     21.54 o
   8  -2   5      494.46      478.50     17.42 o
   9  -2   5      567.60      539.17     23.35 o
  10  -2   5      835.14      790.32     49.50 o
 -10  -1   5      345.92      334.87     16.19 o
  -9  -1   5     2305.86     2220.95     38.53 o
  -8  -1   5       34.31       42.59      4.05 o
  -7  -1   5      867.10      837.63     19.22 o
  -6  -1   5      751.92      789.69     15.42 o
  -5  -1   5     1894.64     1885.73     37.74 o
  -4  -1   5     1862.79     1813.13     19.58 o
  -3  -1   5      219.58      237.77      3.99 o
  -2  -1   5       86.11       81.68      2.33 o
  -1  -1   5     1101.90     1145.65     11.22 o
   0  -1   5     9449.65     9719.22     68.86 o
   1  -1   5     6289.81     6043.48     56.18 o
   2  -1   5     1371.55     1338.77     17.75 o
   3  -1   5      127.01      117.24      4.60 o
   4  -1   5     1421.70     1422.84     23.72 o
   5  -1   5     1892.43     1957.24     42.50 o
   6  -1   5     3966.39     4124.14     88.46 o
   7  -1   5      192.11      198.55     10.19 o
   8  -1   5       72.33       67.49      6.49 o
   9  -1   5        2.08        2.03      3.56 o
  10  -1   5      633.27      637.42     44.77 o
 -10   0   5       31.14       23.43      4.18 o
  -9   0   5      805.58      784.07     19.47 o
  -8   0   5     1563.72     1600.68     24.78 o
  -7   0   5     1707.27     1777.13     31.96 o
  -6   0   5     1410.93     1424.14     24.09 o
  -5   0   5      761.18      735.31     11.12 o
  -4   0   5      160.14      134.60      2.63 o
  -3   0   5     6484.62     6445.77     88.57 o
  -2   0   5     6754.40     6527.62     53.67 o
  -1   0   5     8124.04     7892.76     61.21 o
   0   0   5     2422.11     2584.24     21.38 o
   1   0   5     1585.45     1490.41     18.46 o
   2   0   5     8692.80     8373.88     69.85 o
   3   0   5     4941.84     4805.47     70.49 o
   4   0   5     7065.01     6692.54    130.18 o
   5   0   5     2729.27     2784.08     35.63 o
   6   0   5     1273.53     1317.17     20.66 o
   7   0   5     1037.78     1031.59     24.84 o
   8   0   5     1117.32     1141.19     33.32 o
   9   0   5     2005.20     2031.85     42.90 o
  10   0   5      869.12      837.66     52.77 o
 -10   1   5      599.27      568.23     18.72 o
  -9   1   5      581.70      542.96     15.80 o
  -8   1   5        0.99        3.19      2.11 o
  -7   1   5       65.01       64.48      4.19 o
  -6   1   5      870.83      930.06     20.74 o
  -5   1   5     3038.33     3026.23     40.65 o
  -4   1   5     1249.19     1196.24     18.90 o
  -3   1   5     1416.54     1509.13     17.71 o
  -2   1   5     1255.96     1309.55     22.39 o
  -1   1   5       95.33      105.27      2.17 o
   0   1   5     2920.39     2986.42     35.28 o
   1   1   5     3499.12     3524.60     61.54 o
   2   1   5     3026.51     3108.81     30.36 o
   3   1   5     2107.90     2109.19     28.73 o
   4   1   5       45.68       47.99      3.09 o
   5   1   5     4162.23     4207.18     57.06 o
   6   1   5     4640.12     4833.81     51.27 o
   7   1   5      902.76      890.76     21.87 o
   8   1   5      741.24      750.56     23.01 o
   9   1   5        1.14        6.04      3.38 o
 -10   2   5      321.38      324.57     14.32 o
  -9   2   5     1204.17     1209.59     27.03 o
  -8   2   5      429.86      427.23     11.79 o
  -7   2   5      404.04      410.08      9.78 o
  -6   2   5      130.14      129.21      4.89 o
  -5   2   5     2031.72     2131.43     33.84 o
  -4   2   5     2093.83     2110.51     35.88 o
  -3   2   5     1402.64     1544.76     21.07 o
  -2   2   5     1039.49      996.83     12.40 o
  -1   2   5      604.21      592.34      6.69 o
   0   2   5       31.73       30.39      1.81 o
   1   2   5      412.75      371.12      8.76 o
   2   2   5     4540.55     4752.66     47.11 o
   3   2   5     2041.53     2071.09     24.64 o
   4   2   5     1169.18     1131.56     18.32 o
   5   2   5        0.13        4.34      1.65 o
   6   2   5     1608.97     1602.38     29.38 o
   7   2   5      146.61      137.61      7.94 o
   8   2   5     1088.00     1108.49     25.37 o
   9   2   5     1434.98     1469.30     59.42 o
 -10   3   5      499.64      447.46     17.11 o
  -9   3   5      117.62       99.90      6.74 o
  -8   3   5      108.84      110.91      6.00 o
  -7   3   5     1995.97     1988.84     29.02 o
  -6   3   5     1282.41     1318.56     17.43 o
  -5   3   5     1713.06     1774.64     28.44 o
  -4   3   5      705.15      677.83      9.66 o
  -3   3   5       48.50       64.41      2.43 o
  -2   3   5      414.64      413.85      6.00 o
  -1   3   5     8874.21     8721.43     72.53 o
   0   3   5     3472.29     3293.32     84.03 o
   1   3   5      648.36      654.72     15.49 o
   2   3   5     1838.12     1892.78     35.46 o
   3   3   5      125.78      118.34      3.55 o
   4   3   5     1765.71     1808.33     21.31 o
   5   3   5     1891.15     1844.72     28.36 o
   6   3   5     1120.14     1121.04     18.88 o
   7   3   5     1235.00     1188.62     25.64 o
   8   3   5       45.50       43.53      5.14 o
   9   3   5      351.01      390.84     17.78 o
 -10   4   5      262.57      264.84     13.19 o
  -9   4   5      460.19      474.22     16.73 o
  -8   4   5     2466.38     2520.44     46.98 o
  -7   4   5     1704.61     1695.09     24.97 o
  -6   4   5      576.00      586.19     11.47 o
  -5   4   5      919.77      945.82     19.22 o
  -4   4   5     1369.24     1379.08     14.36 o
  -3   4   5     3202.40     3373.32     60.43 o
  -2   4   5      332.73      301.59      5.58 o
  -1   4   5      434.21      469.42      8.01 o
   0   4   5      392.14      405.00      8.63 o
   1   4   5       32.94       35.09      2.07 o
   2   4   5     1789.75     1913.35     21.52 o
   3   4   5     1949.60     1928.93     26.14 o
   4   4   5      239.01      221.00      7.86 o
   5   4   5       31.76       35.62      3.15 o
   6   4   5        0.83        2.77      1.64 o
   7   4   5       13.60       14.69      2.29 o
   8   4   5      743.98      725.96     20.93 o
   9   4   5      117.17      122.38     11.21 o
 -10   5   5       60.50       56.00      6.23 o
  -9   5   5        7.79        4.82      3.67 o
  -8   5   5      878.18      901.45     18.28 o
  -7   5   5     6287.50     6299.00    106.84 o
  -6   5   5     1278.18     1270.16     22.98 o
  -5   5   5      433.77      442.00     11.20 o
  -4   5   5      230.81      247.86      5.52 o
  -3   5   5      471.08      455.04      7.79 o
  -2   5   5     6721.47     6779.97     57.51 o
  -1   5   5     8290.69     8646.12     86.56 o
   0   5   5      677.78      671.50     13.66 o
   1   5   5      117.49      115.15      2.79 o
   2   5   5      284.32      274.79      7.47 o
   3   5   5     4446.64     4351.39     64.33 o
   4   5   5     5273.52     5209.38    175.01 o
   5   5   5     1048.91     1029.11     19.98 o
   6   5   5      200.11      177.61      7.47 o
   7   5   5       19.98       18.84      2.95 o
   8   5   5     1097.62     1084.11     26.69 o
 -10   6   5       83.89       88.10     18.15 o
  -9   6   5      766.17      759.38     21.99 o
  -8   6   5     2539.25     2532.02     46.89 o
  -7   6   5      764.76      753.36     14.73 o
  -6   6   5      200.00      217.57      7.71 o
  -5   6   5      813.15      836.41     13.81 o
  -4   6   5     2656.30     2704.29     35.86 o
  -3   6   5     6731.78     6655.01     83.37 o
  -2   6   5     2190.98     2187.60     24.71 o
  -1   6   5       67.41       64.25      3.57 o
   0   6   5      281.84      280.55      8.21 o
   1   6   5     2286.75     2392.20     26.72 o
   2   6   5     5685.23     5786.90    135.85 o
   3   6   5     1095.33     1169.69     23.91 o
   4   6   5        0.47        4.80      1.82 o
   5   6   5        2.23        3.99      2.26 o
   6   6   5     1208.47     1175.38     25.32 o
   7   6   5     2176.98     2269.20     43.12 o
   8   6   5      458.60      455.32     29.34 o
  -9   7   5      152.99      134.41     10.84 o
  -8   7   5      240.86      247.93     11.83 o
  -7   7   5     1508.45     1563.83     27.38 o
  -6   7   5      311.84      307.43     10.63 o
  -5   7   5     1224.83     1246.84     18.26 o
  -4   7   5      143.45      144.42      5.18 o
  -3   7   5      861.69      871.59     16.71 o
  -2   7   5     2078.08     2051.01     35.07 o
  -1   7   5     2352.13     2401.94     34.66 o
   0   7   5     1056.45     1037.04     16.58 o
   1   7   5      516.70      499.99     13.25 o
   2   7   5      147.07      134.64      6.23 o
   3   7   5     1151.10     1165.66     23.57 o
   4   7   5     1456.81     1488.50     27.59 o
   5   7   5     1021.86      947.80     32.57 o
   6   7   5      345.40      340.39     15.45 o
   7   7   5      365.47      385.42     16.94 o
  -9   8   5      908.46      846.62     38.16 o
  -8   8   5      363.05      320.14     13.75 o
  -7   8   5        7.53        8.52      3.19 o
  -6   8   5      646.25      634.23     16.13 o
  -5   8   5     1404.42     1469.14     20.96 o
  -4   8   5     1265.73     1268.09     20.36 o
  -3   8   5     1836.55     1756.12     27.33 o
  -2   8   5      113.28      111.49      5.37 o
  -1   8   5       32.56       29.44      2.84 o
   0   8   5      905.22      921.98     16.14 o
   1   8   5     6620.63     6721.63     78.41 o
   2   8   5     3278.04     3265.83     56.96 o
   3   8   5      366.42      405.76     12.75 o
   4   8   5       52.88       49.16      5.16 o
   5   8   5      576.26      576.93     23.94 o
   6   8   5     3223.44     3285.52     68.06 o
   7   8   5     1982.57     2024.66     81.86 o
  -8   9   5       83.91       87.21      8.54 o
  -7   9   5      259.25      245.98     10.59 o
  -6   9   5      620.58      630.27     17.57 o
  -5   9   5      874.96      892.97     16.80 o
  -4   9   5       27.08       23.49      2.96 o
  -3   9   5      296.32      281.20      9.21 o
  -2   9   5      776.19      768.68     15.48 o
  -1   9   5      972.30      971.87     21.66 o
   0   9   5      894.84      928.64     16.95 o
   1   9   5      205.11      203.59      8.74 o
   2   9   5       28.29       17.69      3.50 o
   3   9   5       71.32       61.20      6.50 o
   4   9   5     1545.64     1542.60     31.59 o
   5   9   5     1756.91     1751.30     46.36 o
  -8  10   5        5.94       16.25      8.13 o
  -7  10   5      110.61      119.03      7.96 o
  -6  10   5      787.31      747.15     19.21 o
  -5  10   5     1219.96     1237.31     25.13 o
  -4  10   5        3.16        2.39      2.96 o
  -3  10   5      104.54       99.13      6.39 o
  -2  10   5        0.96        5.96      2.85 o
  -1  10   5      320.52      312.49     10.97 o
   0  10   5      397.97      402.26     14.42 o
   1  10   5      640.30      605.33     19.68 o
   2  10   5       75.86       69.20      6.74 o
   3  10   5      130.14      149.39     10.37 o
   4  10   5        1.29        4.80      3.68 o
  -7  11   5      920.88      935.71     42.58 o
  -6  11   5      257.88      243.89     10.37 o
  -5  11   5       40.45       47.26      5.21 o
  -4  11   5      660.06      666.36     19.88 o
  -3  11   5     1133.28     1175.08     24.07 o
  -2  11   5     1500.97     1566.16     28.18 o
  -1  11   5      942.76      931.22     23.10 o
   0  11   5       33.37       26.61      4.40 o
   1  11   5      337.32      347.67     15.46 o
   2  11   5       88.17       96.97      8.21 o
   3  11   5     1008.10      986.66     37.36 o
  -5  12   5      449.91      432.08     18.54 o
  -4  12   5        4.07       10.06      3.48 o
  -3  12   5      472.05      447.65     14.97 o
  -2  12   5       10.02       13.94      3.43 o
  -1  12   5      918.97      971.10     27.54 o
   0  12   5      455.36      440.56     18.13 o
   1  12   5       73.62       68.78      7.20 o
   2  12   5       23.06       23.19      6.26 o
  -3  13   5     1161.93     1210.38     54.48 o
  -2  13   5      882.39      917.84     27.93 o
  -1  13   5       73.41       73.18      8.14 o
   0  13   5      320.50      287.93     21.10 o
  -1 -13   6       44.83       41.59     12.77 o
   0 -13   6       26.87       27.89     11.21 o
   1 -13   6      946.76      925.69     41.08 o
   2 -13   6     1376.30     1401.44     73.51 o
  -3 -12   6     1218.50     1204.95     57.60 o
  -2 -12   6     1166.48     1085.67     61.71 o
  -1 -12   6      254.54      274.78     17.22 o
   0 -12   6      447.01      442.93     24.52 o
   1 -12   6       83.54       83.51     11.64 o
   2 -12   6      914.44      931.19     28.39 o
   3 -12   6      960.09      924.34     31.28 o
   4 -12   6      594.03      570.32     30.51 o
  -5 -11   6      293.15      292.68     22.14 o
  -4 -11   6      674.01      650.43     23.02 o
  -3 -11   6       20.40       16.28      3.50 o
  -2 -11   6        4.58       13.29      3.73 o
  -1 -11   6        0.95       -0.38      2.94 o
   0 -11   6      229.74      226.50     14.71 o
   1 -11   6      790.63      752.91     34.28 o
   2 -11   6      501.08      470.72     18.69 o
   3 -11   6       16.99       17.21      4.08 o
   4 -11   6       14.49       18.81      4.40 o
   5 -11   6      202.71      191.05     12.67 o
  -6 -10   6       18.03       21.32      8.91 o
  -5 -10   6      342.71      348.56     13.42 o
  -4 -10   6     1534.47     1552.01     31.82 o
  -3 -10   6     1375.93     1364.84     28.92 o
  -2 -10   6      205.81      196.72     10.00 o
  -1 -10   6      232.04      233.26     10.68 o
   0 -10   6        9.86       11.06      4.40 o
   1 -10   6     1749.88     1785.44     37.29 o
   2 -10   6      353.48      358.46     15.43 o
   3 -10   6      179.23      169.54     10.77 o
   4 -10   6      421.64      405.36     17.08 o
   5 -10   6       19.22       41.71      5.55 o
   6 -10   6      116.27      127.52     10.41 o
   7 -10   6      273.25      246.89     29.12 o
  -7  -9   6      412.86      447.87     38.80 o
  -6  -9   6     1991.71     2089.16     39.30 o
  -5  -9   6     2410.24     2507.34     48.01 o
  -4  -9   6      660.31      644.88     17.01 o
  -3  -9   6       28.16       25.67      3.76 o
  -2  -9   6      287.94      272.44     11.23 o
  -1  -9   6     3399.98     3428.63     48.38 o
   0  -9   6     4448.48     4510.85     95.02 o
   1  -9   6     1627.73     1557.35     38.10 o
   2  -9   6      339.54      325.61     18.50 o
   3  -9   6      795.27      742.90     22.20 o
   4  -9   6     1303.49     1317.36     31.11 o
   5  -9   6     1780.45     1816.95     34.43 o
   6  -9   6      753.04      773.30     26.04 o
   7  -9   6       38.63       34.60      5.16 o
  -7  -8   6      875.78      863.69     27.13 o
  -6  -8   6      562.69      570.94     18.19 o
  -5  -8   6      286.59      291.91     11.09 o
  -4  -8   6     1052.69     1042.55     21.30 o
  -3  -8   6      691.57      665.55     16.09 o
  -2  -8   6     1837.66     1757.91     30.32 o
  -1  -8   6      404.22      421.81     13.12 o
   0  -8   6      548.92      560.66     16.50 o
   1  -8   6      502.38      515.77     17.58 o
   2  -8   6      788.27      787.66     21.30 o
   3  -8   6     2335.72     2270.60     55.04 o
   4  -8   6      522.28      491.12     17.10 o
   5  -8   6       49.33       49.52      4.95 o
   6  -8   6      134.46      119.48      8.27 o
   7  -8   6      346.40      352.54     14.88 o
   8  -8   6      624.17      588.42     43.58 o
  -8  -7   6       37.49       44.43      6.73 o
  -7  -7   6     1016.49      963.05     27.87 o
  -6  -7   6     2367.83     2443.24     45.31 o
  -5  -7   6     1132.79     1167.22     24.39 o
  -4  -7   6      447.76      430.04     14.40 o
  -3  -7   6        8.75       10.19      4.58 o
  -2  -7   6      874.00      822.64     16.82 o
  -1  -7   6     6576.96     6441.61     73.14 o
   0  -7   6     2280.86     2382.57     90.32 o
   1  -7   6      755.16      760.35     18.41 o
   2  -7   6      723.58      650.86     18.20 o
   3  -7   6     3978.46     4024.80     52.61 o
   4  -7   6     4487.12     4369.22     56.90 o
   5  -7   6     1209.28     1185.97     22.81 o
   6  -7   6      661.63      662.53     19.26 o
   7  -7   6      176.89      161.26     12.77 o
   8  -7   6       93.06       84.51      9.78 o
  -9  -6   6      275.82      268.07     28.86 o
  -8  -6   6     1199.79     1172.82     31.49 o
  -7  -6   6      928.62      899.09     25.94 o
  -6  -6   6       66.43       63.96      4.51 o
  -5  -6   6      278.54      285.83     10.80 o
  -4  -6   6      865.02      880.67     16.03 o
  -3  -6   6     5129.94     5206.09     60.61 o
  -2  -6   6     4784.19     4758.83     50.39 o
  -1  -6   6       83.05       83.22      4.37 o
   0  -6   6       32.40       29.16      2.55 o
   1  -6   6      480.66      496.55     12.26 o
   2  -6   6     5323.62     5300.97     62.77 o
   3  -6   6     7749.39     7402.50     82.23 o
   4  -6   6     1236.74     1244.00     21.93 o
   5  -6   6      444.53      439.94     13.20 o
   6  -6   6      698.51      695.73     21.78 o
   7  -6   6     2394.29     2461.51     88.35 o
   8  -6   6     3106.14     3121.31     65.86 o
   9  -6   6      379.90      335.69     32.02 o
  -9  -5   6        4.51        5.79      3.07 o
  -8  -5   6        1.57        0.43      2.78 o
  -7  -5   6      828.38      820.01     23.63 o
  -6  -5   6      416.71      414.92     13.29 o
  -5  -5   6       73.94       69.81      4.22 o
  -4  -5   6      380.63      384.38     10.48 o
  -3  -5   6        8.97       16.38      2.32 o
  -2  -5   6     1713.74     1718.52     21.46 o
  -1  -5   6     1406.28     1491.55     23.50 o
   0  -5   6      181.92      189.13      6.79 o
   1  -5   6     1543.92     1603.24     23.85 o
   2  -5   6      385.48      377.90     11.85 o
   3  -5   6     2014.82     2000.52     32.16 o
   4  -5   6      481.56      474.53     12.13 o
   5  -5   6      276.54      261.46     10.74 o
   6  -5   6      790.33      756.45     25.62 o
   7  -5   6      208.74      185.57     13.10 o
   8  -5   6       87.85       70.81      8.56 o
   9  -5   6      824.85      805.67     35.61 o
  -9  -4   6      878.69      906.03     27.25 o
  -8  -4   6      841.17      756.38     33.09 o
  -7  -4   6       38.84       44.50      7.98 o
  -6  -4   6     1399.81     1442.88     24.90 o
  -5  -4   6      869.99      911.11     17.47 o
  -4  -4   6     2018.34     2077.61     31.37 o
  -3  -4   6     2318.96     2418.66     24.38 o
  -2  -4   6      116.77      130.49      3.48 o
  -1  -4   6      923.02      927.55     11.69 o
   0  -4   6      324.45      309.24      6.23 o
   1  -4   6     2739.87     2743.69     27.31 o
   2  -4   6     5004.45     4973.64     42.53 o
   3  -4   6     2109.39     2112.07     24.01 o
   4  -4   6      399.93      402.73      9.07 o
   5  -4   6      687.64      702.15     16.33 o
   6  -4   6     1188.07     1207.22     26.74 o
   7  -4   6     2148.38     2178.32    104.82 o
   8  -4   6      955.54      906.72     30.62 o
   9  -4   6       49.14       42.34      6.80 o
 -10  -3   6       14.29        6.27      9.49 o
  -9  -3   6      131.81      135.05     10.16 o
  -8  -3   6     1069.12     1015.24     23.92 o
  -7  -3   6     2136.55     2172.89     41.17 o
  -6  -3   6     1184.29     1133.70     20.24 o
  -5  -3   6      576.30      572.90     22.04 o
  -4  -3   6        7.05       12.01      1.60 o
  -3  -3   6     2374.23     2330.35     20.40 o
  -2  -3   6     1598.21     1597.06     21.68 o
  -1  -3   6     1599.41     1727.29     14.75 o
   0  -3   6     1961.24     1980.31     19.21 o
   1  -3   6      183.00      159.34      4.72 o
   2  -3   6      265.10      243.71      6.18 o
   3  -3   6     1570.67     1587.83     22.76 o
   4  -3   6     1301.23     1320.29     19.71 o
   5  -3   6     1762.04     1808.01     32.09 o
   6  -3   6     1588.98     1666.71     48.45 o
   7  -3   6       37.71       40.78      6.27 o
   8  -3   6      170.58      153.19     10.06 o
   9  -3   6      301.69      297.02     17.65 o
 -10  -2   6      925.79      920.73     27.98 o
  -9  -2   6      639.80      661.44     19.86 o
  -8  -2   6       27.68       34.41      4.63 o
  -7  -2   6      562.86      551.15     14.35 o
  -6  -2   6     1053.07     1058.27     19.47 o
  -5  -2   6     2498.39     2564.65     42.75 o
  -4  -2   6     3069.93     3162.37     35.39 o
  -3  -2   6        1.47        4.30      1.10 o
  -2  -2   6      780.91      784.49      8.66 o
  -1  -2   6      685.26      714.55      7.75 o
   0  -2   6     1522.10     1444.66     14.74 o
   1  -2   6     3974.66     3867.41     37.01 o
   2  -2   6       36.47       43.58      3.06 o
   3  -2   6      110.58       98.82      4.27 o
   4  -2   6      207.36      211.20      8.27 o
   5  -2   6     3645.43     3711.43     97.93 o
   6  -2   6      343.38      352.84     15.88 o
   7  -2   6       44.62       44.95      5.25 o
   8  -2   6       87.50       97.18      9.52 o
   9  -2   6        2.01        3.09      4.22 o
 -10  -1   6       31.24       33.59      6.70 o
  -9  -1   6      953.55      954.92     24.19 o
  -8  -1   6     2418.13     2460.86     36.35 o
  -7  -1   6     2131.78     2146.70     49.30 o
  -6  -1   6     4060.02     4177.52     50.37 o
  -5  -1   6      372.07      339.16      8.03 o
  -4  -1   6     3177.89     3317.94     35.66 o
  -3  -1   6     5305.34     5099.08     49.29 o
  -2  -1   6     8407.68     8438.20     72.08 o
  -1  -1   6     6390.24     6580.08     59.08 o
   0  -1   6      522.77      498.52      8.79 o
   1  -1   6     1141.56     1138.57     16.03 o
   2  -1   6     1777.35     1617.51     20.53 o
   3  -1   6     3392.31     3545.57     51.64 o
   4  -1   6     4601.85     4494.69    105.83 o
   5  -1   6     1273.36     1257.08     58.48 o
   6  -1   6       18.96       18.81      2.40 o
   7  -1   6      815.87      778.28     26.30 o
   8  -1   6     1118.29     1078.52     50.44 o
   9  -1   6     1705.32     1682.06     45.13 o
 -10   0   6      857.83      863.28     23.96 o
  -9   0   6     1098.48     1062.83     23.12 o
  -8   0   6      149.11      140.17      7.59 o
  -7   0   6       16.48       19.56      2.59 o
  -6   0   6      572.39      597.73     14.46 o
  -5   0   6     6060.61     6131.16     75.67 o
  -4   0   6     2815.48     2735.36     28.05 o
  -3   0   6      752.82      753.20     13.14 o
  -2   0   6      508.28      453.75      6.58 o
  -1   0   6     3290.29     3492.10     26.90 o
   0   0   6     4257.75     4245.83     36.62 o
   1   0   6     4258.08     4153.38     41.92 o
   2   0   6     4125.64     4180.61     39.19 o
   3   0   6     1071.87     1070.11     18.67 o
   4   0   6     1055.08     1105.18     30.09 o
   5   0   6     5871.31     5694.58     65.92 o
   6   0   6      446.43      441.50     16.02 o
   7   0   6      155.44      151.82     11.18 o
   8   0   6      554.37      543.48     22.85 o
   9   0   6       10.90       11.15      3.64 o
 -10   1   6      157.31      159.91      9.09 o
  -9   1   6      488.27      490.01     15.16 o
  -8   1   6     1069.72     1075.61     22.07 o
  -7   1   6      668.72      666.07     14.13 o
  -6   1   6      868.75      915.54     13.28 o
  -5   1   6      419.67      461.81      8.37 o
  -4   1   6     1712.40     1774.95     20.56 o
  -3   1   6      734.26      657.76     11.00 o
  -2   1   6     7817.07     7879.66     76.93 o
  -1   1   6     3337.65     3362.51     38.18 o
   0   1   6     1693.20     1881.03     21.78 o
   1   1   6     2255.19     2303.01     26.13 o
   2   1   6      762.72      711.73     13.68 o
   3   1   6     6540.38     6451.02     69.70 o
   4   1   6     4022.86     4079.14     53.17 o
   5   1   6       64.39       59.13      4.92 o
   6   1   6      492.48      458.08     13.23 o
   7   1   6     1292.92     1230.09     34.23 o
   8   1   6     1740.74     1768.84     38.49 o
   9   1   6     1343.66     1403.00     35.43 o
 -10   2   6      473.58      475.81     15.85 o
  -9   2   6      400.11      399.04     13.73 o
  -8   2   6      264.29      264.78     10.47 o
  -7   2   6       66.36       66.33      4.27 o
  -6   2   6     2337.33     2475.37     36.55 o
  -5   2   6     3368.76     3430.70     42.59 o
  -4   2   6     2601.86     2651.03     37.39 o
  -3   2   6     2675.97     2777.68     43.90 o
  -2   2   6      103.11      104.74      2.63 o
  -1   2   6     5325.21     5375.00     44.14 o
   0   2   6     3728.52     3713.92     30.05 o
   1   2   6     3768.18     3696.38     36.24 o
   2   2   6     4635.99     4541.83     42.80 o
   3   2   6      854.04      814.82     12.12 o
   4   2   6     1792.41     1817.28     31.71 o
   5   2   6     5459.46     5486.79     70.93 o
   6   2   6     1546.60     1584.06     27.41 o
   7   2   6     1959.47     1778.52     43.50 o
   8   2   6      927.55      933.01     26.92 o
   9   2   6      502.48      505.22     36.32 o
 -10   3   6      378.58      364.63     15.53 o
  -9   3   6      213.07      208.09      9.83 o
  -8   3   6      672.20      675.97     17.18 o
  -7   3   6      399.63      397.32     13.14 o
  -6   3   6        0.43        4.87      1.31 o
  -5   3   6      549.17      556.60      9.28 o
  -4   3   6       93.07      108.50      3.74 o
  -3   3   6      474.92      462.11      6.84 o
  -2   3   6     3168.38     3368.97     35.24 o
  -1   3   6       97.45      100.29      3.63 o
   0   3   6        5.47        7.35      1.00 o
   1   3   6       21.52       19.52      1.81 o
   2   3   6      352.61      341.04      7.46 o
   3   3   6     4104.63     4087.01     41.51 o
   4   3   6     1839.97     1802.64     26.15 o
   5   3   6      137.54      137.55      6.50 o
   6   3   6        1.03        2.80      1.98 o
   7   3   6      993.82      937.26     26.60 o
   8   3   6      829.34      812.49     25.28 o
   9   3   6      562.74      636.93     46.16 o
 -10   4   6      128.51      127.85      9.33 o
  -9   4   6        0.10        2.40      2.35 o
  -8   4   6      678.52      703.59     21.38 o
  -7   4   6     1940.24     2027.79     33.42 o
  -6   4   6     1577.49     1609.62     23.84 o
  -5   4   6      533.60      559.32     12.19 o
  -4   4   6      303.14      302.71      6.23 o
  -3   4   6      484.89      495.44     10.29 o
  -2   4   6     3781.48     3711.61     86.74 o
  -1   4   6     2160.51     2147.49     28.21 o
   0   4   6     1259.84     1270.19     16.97 o
   1   4   6      598.43      609.17      9.69 o
   2   4   6       24.71       30.68      2.20 o
   3   4   6     1382.52     1421.54     22.57 o
   4   4   6     1269.66     1219.53     20.68 o
   5   4   6      817.22      784.76     16.72 o
   6   4   6      915.01      936.80     19.38 o
   7   4   6      345.16      352.08     15.53 o
   8   4   6        2.71        0.47      3.11 o
  -9   5   6      807.98      743.66     21.65 o
  -8   5   6     1546.67     1604.20     35.39 o
  -7   5   6      178.32      187.94      7.71 o
  -6   5   6        0.36        2.98      1.59 o
  -5   5   6      106.48      108.81      4.27 o
  -4   5   6     3325.73     3330.44     49.58 o
  -3   5   6     4713.67     4828.37     67.00 o
  -2   5   6      726.32      761.68     15.06 o
  -1   5   6       50.94       48.55      2.74 o
   0   5   6       39.59       50.40      2.56 o
   1   5   6      913.02      931.24     12.22 o
   2   5   6      696.03      699.19     14.02 o
   3   5   6     2047.78     2067.99     33.37 o
   4   5   6      755.23      693.95     15.93 o
   5   5   6      112.40      117.57      6.30 o
   6   5   6       46.53       50.74      4.47 o
   7   5   6     1515.07     1607.25     30.98 o
   8   5   6      334.74      328.31     23.07 o
  -9   6   6        0.53        3.49      3.83 o
  -8   6   6     1211.92     1177.29     31.05 o
  -7   6   6     1657.02     1642.56     35.88 o
  -6   6   6      982.84     1011.60     26.46 o
  -5   6   6      267.37      268.88      7.56 o
  -4   6   6       49.31       49.93      2.99 o
  -3   6   6     2702.01     2707.62     45.29 o
  -2   6   6     2957.27     2954.43     38.27 o
  -1   6   6      332.22      316.88      7.44 o
   0   6   6     1742.44     1856.32     29.00 o
   1   6   6       47.12       53.89      3.51 o
   2   6   6      808.32      810.99     14.86 o
   3   6   6      825.62      856.25     39.36 o
   4   6   6      442.76      447.46     16.93 o
   5   6   6      550.09      541.02     17.83 o
   6   6   6       37.40       52.22      6.03 o
   7   6   6      142.02      153.69      9.28 o
  -9   7   6     1579.05     1658.98     40.17 o
  -8   7   6      481.78      457.81     19.02 o
  -7   7   6        7.79       10.87      3.39 o
  -6   7   6       21.95       19.30      3.48 o
  -5   7   6      999.06     1040.06     16.65 o
  -4   7   6     4590.59     4780.58     48.30 o
  -3   7   6     3289.32     3306.25     37.24 o
  -2   7   6      399.61      404.58      9.25 o
  -1   7   6      315.15      309.61      7.40 o
   0   7   6     4237.90     4228.21     81.24 o
   1   7   6     5228.06     5354.97     66.91 o
   2   7   6     1626.12     1637.63     28.64 o
   3   7   6      780.92      768.80     18.64 o
   4   7   6        1.32        7.85      3.66 o
   5   7   6     1205.18     1163.46     35.57 o
   6   7   6     2276.56     2328.97     45.13 o
   7   7   6      794.61      793.51     36.93 o
  -9   8   6        1.57       -4.02      9.08 o
  -8   8   6      415.94      406.18     18.17 o
  -7   8   6      502.97      495.52     20.52 o
  -6   8   6     1969.79     2028.46     59.61 o
  -5   8   6     1098.10     1079.40     17.70 o
  -4   8   6      157.61      153.80      6.55 o
  -3   8   6      210.33      213.07      7.08 o
  -2   8   6      907.90      926.68     21.61 o
  -1   8   6     2304.96     2434.83     44.66 o
   0   8   6     2126.14     2134.66     29.90 o
   1   8   6       12.27       15.77      2.62 o
   2   8   6       24.35       25.15      3.08 o
   3   8   6      327.01      338.44     12.50 o
   4   8   6     1592.02     1531.62     34.65 o
   5   8   6     2237.48     2239.33     51.61 o
   6   8   6      140.20      146.00     12.50 o
  -8   9   6       62.02       71.13     13.14 o
  -7   9   6        3.17        5.98      2.98 o
  -6   9   6      401.66      408.90     14.80 o
  -5   9   6      984.60      974.15     17.35 o
  -4   9   6     1251.72     1306.58     27.84 o
  -3   9   6      477.74      485.36     13.73 o
  -2   9   6      356.78      344.69     12.11 o
  -1   9   6      142.78      145.84      6.59 o
   0   9   6     2487.98     2550.13     43.38 o
   1   9   6      948.86      974.60     19.38 o
   2   9   6      471.72      463.52     14.96 o
   3   9   6      692.61      665.87     22.93 o
   4   9   6       48.36       55.88      6.85 o
   5   9   6     1944.40     1987.01     43.15 o
  -7  10   6      413.69      444.12     22.12 o
  -6  10   6      485.58      497.49     22.44 o
  -5  10   6        1.90        3.71      2.32 o
  -4  10   6        6.02        2.89      2.27 o
  -3  10   6      224.72      205.77      9.26 o
  -2  10   6     2214.44     2250.82     34.58 o
  -1  10   6     2237.20     2254.13     44.22 o
   0  10   6      726.19      753.14     17.84 o
   1  10   6        0.12        6.44      2.72 o
   2  10   6      207.45      191.92     16.99 o
   3  10   6      888.77      816.89     33.00 o
   4  10   6     1738.08     1791.31     46.67 o
  -6  11   6      284.15      277.33     17.13 o
  -5  11   6      183.73      190.80     11.49 o
  -4  11   6      284.48      257.97     11.11 o
  -3  11   6      136.34      139.49      8.01 o
  -2  11   6        6.15        2.23      2.33 o
  -1  11   6      257.52      258.75     11.97 o
   0  11   6       92.53      103.20      8.53 o
   1  11   6       23.73       31.18      7.92 o
   2  11   6      783.19      721.24     24.16 o
   3  11   6      371.28      368.03     57.29 o
  -5  12   6      151.35      127.10     11.61 o
  -4  12   6      117.39      129.77      8.25 o
  -3  12   6      592.32      578.56     19.12 o
  -2  12   6     1061.72     1081.48     26.65 o
  -1  12   6       57.76       55.24      8.79 o
   0  12   6       67.70       60.59      6.89 o
   1  12   6      119.61      108.14      9.22 o
   2  12   6      757.89      775.89     49.38 o
  -2 -12   7      132.27      129.44     14.38 o
  -1 -12   7      143.09      153.54     14.15 o
   0 -12   7      502.74      479.86     24.05 o
   1 -12   7     1708.79     1775.48     40.93 o
   2 -12   7      418.85      415.38     18.60 o
   3 -12   7      441.09      424.95     21.96 o
  -4 -11   7      517.73      586.03     30.97 o
  -3 -11   7      149.50      151.55      9.55 o
  -2 -11   7      173.88      186.02     10.37 o
  -1 -11   7      734.33      741.36     27.80 o
   0 -11   7      166.28      146.64     12.03 o
   1 -11   7      117.68      126.08      9.63 o
   2 -11   7     1008.16     1003.39     28.49 o
   3 -11   7      467.93      454.37     18.95 o
   4 -11   7     1245.99     1229.95     32.95 o
   5 -11   7      534.75      523.30     42.91 o
  -5 -10   7     1881.36     1848.42     37.26 o
  -4 -10   7      228.83      223.76     13.10 o
  -3 -10   7       13.42       15.51      3.22 o
  -2 -10   7        5.23        6.67      2.40 o
  -1 -10   7      796.58      811.07     20.95 o
   0 -10   7     1823.67     1773.27     43.56 o
   1 -10   7      389.38      375.56     15.84 o
   2 -10   7      109.60      103.32      8.39 o
   3 -10   7      370.31      350.72     15.80 o
   4 -10   7      103.46      103.60      8.77 o
   5 -10   7     1102.22     1130.87     31.32 o
   6 -10   7      864.16      845.68     38.87 o
  -6  -9   7        1.75        0.04      3.77 o
  -5  -9   7      145.80      152.69     10.76 o
  -4  -9   7      626.68      606.38     16.76 o
  -3  -9   7      158.02      173.65      9.27 o
  -2  -9   7      467.60      474.11     15.23 o
  -1  -9   7      558.40      567.87     18.10 o
   0  -9   7      125.07      130.33     10.12 o
   1  -9   7       44.07       51.00      5.50 o
   2  -9   7       63.48       67.36      6.55 o
   3  -9   7      583.41      574.81     19.53 o
   4  -9   7      572.13      580.51     19.94 o
   5  -9   7        0.34        7.94      2.98 o
   6  -9   7       37.20       53.98      6.56 o
  -7  -8   7     1560.04     1628.95     47.73 o
  -6  -8   7     3027.77     3067.65     56.11 o
  -5  -8   7     1287.25     1258.15     27.72 o
  -4  -8   7        1.03        6.75      2.64 o
  -3  -8   7       53.60       40.83      4.71 o
  -2  -8   7     1607.93     1618.07     30.45 o
  -1  -8   7     4050.37     4131.35     54.10 o
   0  -8   7     2182.93     2218.43     44.60 o
   1  -8   7      303.24      275.52     12.10 o
   2  -8   7       28.92       31.30      4.26 o
   3  -8   7      264.05      272.66     12.44 o
   4  -8   7     2202.60     2141.44     36.73 o
   5  -8   7     1200.09     1244.22     27.85 o
   6  -8   7      388.45      395.23     15.55 o
   7  -8   7      137.25      138.31     12.37 o
  -8  -7   7     1436.81     1426.41     72.37 o
  -7  -7   7     1479.38     1459.01     35.95 o
  -6  -7   7       56.23       64.35      7.23 o
  -5  -7   7      225.19      218.88     10.41 o
  -4  -7   7     1651.80     1679.87     32.89 o
  -3  -7   7     3949.46     3925.76     47.62 o
  -2  -7   7     3312.44     3380.77     51.59 o
  -1  -7   7      175.95      169.89      7.89 o
   0  -7   7      377.27      384.82     11.63 o
   1  -7   7     1392.07     1405.86     35.54 o
   2  -7   7     4712.97     4648.85     65.35 o
   3  -7   7     1960.65     2003.15     33.02 o
   4  -7   7       42.22       54.40      4.60 o
   5  -7   7       43.96       42.75      4.85 o
   6  -7   7      309.45      295.38     13.00 o
   7  -7   7     1431.45     1440.93     42.04 o
   8  -7   7      686.30      679.52     47.91 o
  -8  -6   7       28.97       37.28      6.12 o
  -7  -6   7      689.61      665.12     22.67 o
  -6  -6   7     1177.60     1168.27     29.54 o
  -5  -6   7     1129.19     1110.56     25.64 o
  -4  -6   7      131.28      125.13      5.90 o
  -3  -6   7       39.05       37.53      3.23 o
  -2  -6   7     1363.72     1396.41     18.49 o
  -1  -6   7      958.87      949.58     21.03 o
   0  -6   7     1459.75     1536.61     26.23 o
   1  -6   7     1824.76     1831.59     33.65 o
   2  -6   7       10.63       13.34      2.82 o
   3  -6   7      844.55      828.63     17.11 o
   4  -6   7     1542.95     1501.51     32.39 o
   5  -6   7     1037.92     1009.87     23.30 o
   6  -6   7     1296.38     1323.67     40.53 o
   7  -6   7        4.30        4.11      4.19 o
   8  -6   7     1069.47     1050.63     35.28 o
  -9  -5   7      798.70      780.01     38.75 o
  -8  -5   7      913.94      919.58     31.98 o
  -7  -5   7      236.51      239.85     14.19 o
  -6  -5   7       27.05       29.67      4.55 o
  -5  -5   7      313.35      309.31     11.15 o
  -4  -5   7     3762.92     3804.38     58.85 o
  -3  -5   7     6448.94     6435.66     56.26 o
  -2  -5   7      601.39      583.52     10.58 o
  -1  -5   7      145.89      141.80      4.89 o
   0  -5   7      330.13      323.12      9.51 o
   1  -5   7     6934.35     7030.96     59.97 o
   2  -5   7     8094.47     8121.85     77.79 o
   3  -5   7     1519.29     1472.62     23.77 o
   4  -5   7       46.54       48.49      3.32 o
   5  -5   7        0.76        3.36      2.29 o
   6  -5   7     2234.46     2188.23     49.02 o
   7  -5   7     3848.77     3762.99     84.66 o
   8  -5   7      978.80      966.71     33.29 o
  -9  -4   7       11.27       16.46      4.16 o
  -8  -4   7      198.11      177.51     11.40 o
  -7  -4   7      348.02      339.10     14.87 o
  -6  -4   7      902.63      841.00     23.28 o
  -5  -4   7     1337.41     1305.00     37.54 o
  -4  -4   7      659.74      685.31     12.28 o
  -3  -4   7      123.35      130.30      4.19 o
  -2  -4   7     1166.23     1192.20     15.87 o
  -1  -4   7      364.06      321.46      6.19 o
   0  -4   7     4732.65     4775.14     43.37 o
   1  -4   7     2884.52     2912.52     29.28 o
   2  -4   7      124.95      134.60      4.58 o
   3  -4   7       49.83       56.72      3.31 o
   4  -4   7     2380.95     2430.21     35.77 o
   5  -4   7     4333.45     4472.35    131.32 o
   6  -4   7     1337.43     1292.66     34.88 o
   7  -4   7       27.79       28.56      5.50 o
   8  -4   7      212.02      208.64     14.49 o
   9  -4   7      479.83      441.15     37.68 o
  -9  -3   7      330.33      320.76     15.86 o
  -8  -3   7        1.04       -6.58      4.39 o
  -7  -3   7        2.10        1.03      2.54 o
  -6  -3   7      437.64      446.74     15.12 o
  -5  -3   7     1249.38     1337.11     35.81 o
  -4  -3   7     1384.65     1440.57     18.37 o
  -3  -3   7      582.67      604.16      8.87 o
  -2  -3   7      200.26      197.05      3.98 o
  -1  -3   7        0.19        3.06      0.71 o
   0  -3   7      516.38      533.93      9.61 o
   1  -3   7     2080.69     2102.48     22.79 o
   2  -3   7      321.10      328.75      8.12 o
   3  -3   7      127.33      141.27      5.69 o
   4  -3   7      262.99      251.43      9.30 o
   5  -3   7        5.22        6.55      2.22 o
   6  -3   7     1788.95     1822.08     38.13 o
   7  -3   7      881.50      885.04     29.31 o
   8  -3   7      432.39      399.02     20.19 o
   9  -3   7      389.95      404.44     35.74 o
 -10  -2   7        0.36        4.28      7.64 o
  -9  -2   7      495.62      473.20     21.17 o
  -8  -2   7     1551.62     1566.90     31.00 o
  -7  -2   7     1543.84     1576.89     26.63 o
  -6  -2   7     1749.74     1785.72     31.08 o
  -5  -2   7      172.96      169.47      6.94 o
  -4  -2   7      946.17     1007.09     13.40 o
  -3  -2   7     1763.18     1800.51     19.47 o
  -2  -2   7     3353.14     3453.27     27.33 o
  -1  -2   7     5610.93     5669.90     53.16 o
   0  -2   7     2362.08     2495.62     26.20 o
   1  -2   7       47.95       36.38      2.62 o
   2  -2   7      724.42      704.45     12.86 o
   3  -2   7      854.03      847.57     17.38 o
   4  -2   7     5267.85     5332.87     84.98 o
   5  -2   7     2165.53     2132.53     32.75 o
   6  -2   7       18.70       17.32      2.75 o
   7  -2   7       10.01       14.30      3.79 o
   8  -2   7      303.60      314.18     17.57 o
   9  -2   7     1012.61      961.81     56.69 o
 -10  -1   7      558.94      547.40     21.42 o
  -9  -1   7      173.29      178.28     10.30 o
  -8  -1   7      212.43      205.66      9.31 o
  -7  -1   7       64.46       69.65      5.21 o
  -6  -1   7     1302.26     1263.57     23.98 o
  -5  -1   7     2971.10     3021.64     31.97 o
  -4  -1   7      886.34      872.06     14.74 o
  -3  -1   7      169.90      160.05      4.64 o
  -2  -1   7       50.95       53.24      2.74 o
  -1  -1   7      746.83      777.36      9.53 o
   0  -1   7     4385.31     4511.40     41.41 o
   1  -1   7      508.70      494.88     10.07 o
   2  -1   7       79.88       90.27      4.05 o
   3  -1   7      642.68      655.86     12.07 o
   4  -1   7       29.44       34.63      3.54 o
   5  -1   7       80.58       80.33      5.37 o
   6  -1   7      580.48      590.97     15.52 o
   7  -1   7      558.25      525.92     21.71 o
   8  -1   7      323.16      309.90     17.56 o
   9  -1   7       31.95        5.81      8.26 o
 -10   0   7      164.75      151.91     11.24 o
  -9   0   7      682.07      699.91     18.68 o
  -8   0   7     1288.24     1279.37     24.82 o
  -7   0   7     2402.81     2458.81     35.39 o
  -6   0   7     1250.89     1366.84     19.33 o
  -5   0   7      299.99      303.93      7.88 o
  -4   0   7     2028.01     2040.13     23.62 o
  -3   0   7     2457.92     2477.88     27.86 o
  -2   0   7     5526.27     5577.97     43.96 o
  -1   0   7     2196.21     2167.90     20.88 o
   0   0   7      567.42      573.11     13.10 o
   1   0   7     2142.61     2044.35     25.12 o
   2   0   7     3148.73     3246.37     32.92 o
   3   0   7     3727.13     3858.23     47.01 o
   4   0   7     1257.51     1270.98     22.72 o
   5   0   7       26.31       25.93      3.15 o
   6   0   7      421.94      441.28     15.00 o
   7   0   7      157.31      150.27     11.47 o
   8   0   7      971.60     1008.34     32.82 o
   9   0   7      518.67      502.84     57.55 o
 -10   1   7      815.48      807.40     25.64 o
  -9   1   7      480.73      466.84     15.05 o
  -8   1   7      428.34      443.49     13.85 o
  -7   1   7       10.06       14.60      2.70 o
  -6   1   7     3431.77     3528.71     36.52 o
  -5   1   7     5474.49     5591.57     97.18 o
  -4   1   7     3486.82     3454.70     44.29 o
  -3   1   7     3392.60     3503.34     30.03 o
  -2   1   7       50.95       56.49      2.40 o
  -1   1   7     5111.85     5213.03     47.01 o
   0   1   7     5078.33     5004.66     42.52 o
   1   1   7     3427.45     3422.89     84.02 o
   2   1   7     5432.13     5513.76     65.16 o
   3   1   7        1.13        4.18      2.23 o
   4   1   7     2560.69     2531.80     35.94 o
   5   1   7     1011.04      988.23     20.53 o
   6   1   7     4334.50     4318.27     55.73 o
   7   1   7     2143.71     2149.54     49.16 o
   8   1   7       20.02       24.41      4.55 o
   9   1   7      288.30      263.50     28.78 o
 -10   2   7        7.98       11.76      3.43 o
  -9   2   7      124.57      129.66      7.90 o
  -8   2   7      622.05      629.91     16.85 o
  -7   2   7      895.75      892.65     19.21 o
  -6   2   7      152.56      175.61      6.16 o
  -5   2   7        7.73        5.86      1.58 o
  -4   2   7      368.72      391.79     11.64 o
  -3   2   7     3226.26     3315.01     28.50 o
  -2   2   7     4727.26     4792.03     62.99 o
  -1   2   7     1100.92     1158.75     14.16 o
   0   2   7      110.41      107.29      3.04 o
   1   2   7        3.01        3.60      1.30 o
   2   2   7     3847.15     3930.03     61.38 o
   3   2   7     4419.90     4349.15     68.13 o
   4   2   7       21.03       37.19      8.83 o
   5   2   7        0.67        2.75      1.98 o
   6   2   7       30.26       27.78      3.49 o
   7   2   7      484.60      473.04     18.06 o
   8   2   7     1669.10     1695.67     40.89 o
 -10   3   7      236.69      222.76     15.53 o
  -9   3   7       45.50       48.13      7.04 o
  -8   3   7       22.70       27.54      4.42 o
  -7   3   7      742.68      760.52     17.62 o
  -6   3   7     1426.58     1409.70     19.75 o
  -5   3   7      819.81      868.31     13.32 o
  -4   3   7     2359.48     2464.00     25.77 o
  -3   3   7      317.30      331.88      8.62 o
  -2   3   7     1914.46     1951.51     32.18 o
  -1   3   7     3213.06     3334.96     29.52 o
   0   3   7     3397.39     3412.98     34.01 o
   1   3   7     3495.48     3437.75     35.08 o
   2   3   7     1499.60     1583.16     20.84 o
   3   3   7      585.30      569.69     12.58 o
   4   3   7     1835.75     1817.42     26.75 o
   5   3   7     1597.06     1603.40     28.12 o
   6   3   7     3675.51     3747.69     47.03 o
   7   3   7      649.39      665.11     21.83 o
   8   3   7      370.53      383.46     17.33 o
  -9   4   7      618.02      599.83     19.48 o
  -8   4   7      820.71      849.84     19.97 o
  -7   4   7      941.33      909.56     19.70 o
  -6   4   7       40.54       41.39      4.21 o
  -5   4   7       84.09       72.66      3.62 o
  -4   4   7      526.78      542.40      9.15 o
  -3   4   7     3762.22     3903.40     62.71 o
  -2   4   7     1742.99     1684.81     28.49 o
  -1   4   7     1191.82     1191.45     15.82 o
   0   4   7      445.85      428.73      9.53 o
   1   4   7      233.93      206.47      7.49 o
   2   4   7     3885.67     3888.33     45.50 o
   3   4   7     2057.91     1999.92     35.54 o
   4   4   7     2115.40     2121.89     30.13 o
   5   4   7     1427.25     1379.37     30.54 o
   6   4   7       69.62       65.52      5.88 o
   7   4   7      372.45      358.13     18.89 o
  -9   5   7      262.43      246.37     14.41 o
  -8   5   7      236.51      240.46     11.71 o
  -7   5   7      806.34      808.94     25.29 o
  -6   5   7      595.74      628.69     31.72 o
  -5   5   7      174.05      182.08      7.88 o
  -4   5   7        0.68        1.98      1.25 o
  -3   5   7      272.65      270.38      8.30 o
  -2   5   7      370.80      366.67     11.25 o
  -1   5   7      830.05      876.82     14.91 o
   0   5   7     1087.45     1104.41     27.10 o
   1   5   7      198.65      204.07      6.37 o
   2   5   7      202.24      192.83      6.78 o
   3   5   7      217.46      206.37      8.18 o
   4   5   7      392.43      379.11     11.66 o
   5   5   7      951.07      942.61     21.98 o
   6   5   7      639.54      635.82     18.41 o
   7   5   7        3.00        6.71      3.37 o
  -9   6   7     1145.77     1174.33     32.95 o
  -8   6   7      358.99      351.24     14.41 o
  -7   6   7       87.84       83.24      7.84 o
  -6   6   7       96.53       86.23      7.37 o
  -5   6   7     1220.04     1260.76     36.03 o
  -4   6   7     3700.46     3770.08     38.10 o
  -3   6   7     1086.15     1119.22     16.48 o
  -2   6   7      279.29      260.45      7.08 o
  -1   6   7      171.54      180.10      5.66 o
   0   6   7     1505.89     1541.35     22.05 o
   1   6   7     2522.89     2578.44     43.25 o
   2   6   7      728.55      744.38     14.63 o
   3   6   7      266.71      236.22      9.13 o
   4   6   7      431.91      413.48     12.64 o
   5   6   7       35.55       41.23      4.59 o
   6   6   7      648.74      648.47     24.26 o
  -9   7   7       77.18       87.15     12.78 o
  -8   7   7       70.48       60.49      9.21 o
  -7   7   7      883.50      916.43     26.54 o
  -6   7   7     1723.05     1770.74     45.15 o
  -5   7   7      970.41      956.77     19.23 o
  -4   7   7       56.45       64.82      3.95 o
  -3   7   7      315.52      330.89      8.58 o
  -2   7   7      426.93      420.56     10.29 o
  -1   7   7     2440.47     2460.60     33.92 o
   0   7   7     1365.21     1455.46     20.89 o
   1   7   7       13.39       13.63      2.04 o
   2   7   7        6.49       10.24      2.40 o
   3   7   7       18.87       20.44      2.81 o
   4   7   7     1406.86     1394.34     29.93 o
   5   7   7      448.53      415.81     17.01 o
   6   7   7        8.82        9.32      3.93 o
  -8   8   7       45.24       37.35      5.47 o
  -7   8   7        0.06        3.22      3.38 o
  -6   8   7      411.56      407.00     16.78 o
  -5   8   7     2193.24     2255.99     33.33 o
  -4   8   7     1226.77     1262.96     28.24 o
  -3   8   7      423.34      427.10     10.30 o
  -2   8   7      167.95      153.20      5.89 o
  -1   8   7      614.46      568.69     14.10 o
   0   8   7     3002.43     3023.31     34.09 o
   1   8   7     1918.51     1982.11     28.98 o
   2   8   7      694.67      659.46     16.42 o
   3   8   7       57.97       57.88      4.82 o
   4   8   7      310.29      294.25     12.95 o
   5   8   7     1326.56     1310.77     32.95 o
   6   8   7      437.41      408.40     24.70 o
  -7   9   7      921.19      939.21     28.15 o
  -6   9   7     1783.34     1811.28     65.22 o
  -5   9   7      670.52      632.88     16.28 o
  -4   9   7       38.85       37.32      3.65 o
  -3   9   7      176.49      179.39      7.19 o
  -2   9   7     3206.34     3291.73     60.92 o
  -1   9   7     3936.84     4101.44     47.95 o
   0   9   7      189.54      203.71      7.47 o
   1   9   7       53.38       58.79      4.47 o
   2   9   7      131.52      127.41      7.34 o
   3   9   7     2112.35     2107.13     45.76 o
   4   9   7     2736.50     2741.57     56.91 o
   5   9   7      249.71      246.33     27.83 o
  -7  10   7        1.65       -2.56      6.66 o
  -6  10   7       74.12       86.48      8.47 o
  -5  10   7      535.72      508.15     31.70 o
  -4  10   7      306.91      299.52     12.66 o
  -3  10   7      822.09      808.17     19.48 o
  -2  10   7      440.41      420.89     12.62 o
  -1  10   7      150.86      151.01      7.42 o
   0  10   7      314.59      306.60     11.34 o
   1  10   7      655.50      637.10     20.93 o
   2  10   7     1502.04     1455.29     31.14 o
   3  10   7      478.40      473.23     17.33 o
   4  10   7       89.07       91.57     17.41 o
  -5  11   7        0.61        1.74      4.62 o
  -4  11   7       85.59       84.95      6.49 o
  -3  11   7      437.91      423.95     14.42 o
  -2  11   7     1561.26     1588.87     40.95 o
  -1  11   7      609.06      592.87     16.92 o
   0  11   7       26.26       27.46      4.59 o
   1  11   7        1.65        8.69      3.76 o
   2  11   7      742.60      764.87     29.67 o
  -3  12   7      486.20      474.65     15.96 o
  -2  12   7        0.05        2.17      2.85 o
  -1  12   7       52.61       58.18      6.82 o
   0  12   7      166.07      163.81     11.45 o
  -1 -12   8     1448.35     1449.42     70.22 o
   0 -12   8       59.79       60.93     10.05 o
   1 -12   8      534.85      497.50     23.59 o
   2 -12   8      484.65      459.54     22.83 o
  -3 -11   8      750.97      773.88     35.27 o
  -2 -11   8      568.34      557.08     25.12 o
  -1 -11   8      298.82      320.99     18.11 o
   0 -11   8     1743.12     1737.49     38.99 o
   1 -11   8      898.46      845.56     30.25 o
   2 -11   8      802.82      772.62     26.86 o
   3 -11   8      943.93      968.34     28.75 o
   4 -11   8       47.32       46.83      9.34 o
  -5 -10   8      279.41      274.24     30.62 o
  -4 -10   8        6.25       12.53      3.41 o
  -3 -10   8       21.29       18.22      3.99 o
  -2 -10   8      892.44      879.35     25.80 o
  -1 -10   8      661.19      658.78     25.17 o
   0 -10   8      183.91      165.05     10.54 o
   1 -10   8       13.23       10.80      3.26 o
   2 -10   8        6.71       10.92      3.46 o
   3 -10   8      944.71      930.01     27.02 o
   4 -10   8      977.66      938.06     32.45 o
   5 -10   8      247.40      252.57     21.41 o
  -5  -9   8      203.69      203.89     12.82 o
  -4  -9   8      213.60      231.69     11.59 o
  -3  -9   8       22.10       37.27     14.98 o
  -2  -9   8      322.75      299.25     12.19 o
  -1  -9   8     2088.66     2121.03     36.20 o
   0  -9   8     1304.06     1334.99     30.50 o
   1  -9   8      332.37      313.45     13.99 o
   2  -9   8      495.87      482.03     17.73 o
   3  -9   8       60.27       55.13      6.13 o
   4  -9   8      749.36      723.81     23.64 o
   5  -9   8      506.39      521.47     20.33 o
   6  -9   8      742.63      746.40     35.81 o
  -6  -8   8       56.42       45.63      7.32 o
  -5  -8   8      201.51      185.67     11.68 o
  -4  -8   8      464.72      457.05     15.79 o
  -3  -8   8     1253.57     1272.92     36.69 o
  -2  -8   8      794.78      793.35     19.51 o
  -1  -8   8       84.41       83.91      6.01 o
   0  -8   8       13.55       17.71      2.92 o
   1  -8   8       51.52       55.41      5.50 o
   2  -8   8      307.04      300.62     13.58 o
   3  -8   8     1780.14     1730.58     35.58 o
   4  -8   8      529.81      499.04     21.58 o
   5  -8   8      384.54      383.97     14.99 o
   6  -8   8      122.96      129.15      9.06 o
  -7  -7   8     1503.66     1536.54     37.74 o
  -6  -7   8      630.75      601.32     21.91 o
  -5  -7   8      298.63      299.13     14.93 o
  -4  -7   8      821.61      820.15     20.83 o
  -3  -7   8      338.27      333.76     12.54 o
  -2  -7   8     1022.12     1075.49     22.22 o
  -1  -7   8      952.87      976.19     18.73 o
   0  -7   8     1090.69     1104.41     21.61 o
   1  -7   8       83.96       81.96      6.37 o
   2  -7   8       16.73       16.69      3.09 o
   3  -7   8      708.99      684.10     16.42 o
   4  -7   8      541.00      529.29     21.68 o
   5  -7   8      386.09      362.34     14.26 o
   6  -7   8      278.09      240.78     15.65 o
   7  -7   8        2.44        0.51      3.46 o
  -8  -6   8     1217.31     1269.51     48.06 o
  -7  -6   8      332.51      289.56     14.86 o
  -6  -6   8       13.93       14.91      3.73 o
  -5  -6   8     1666.66     1583.84     34.91 o
  -4  -6   8     3444.63     3483.65     44.19 o
  -3  -6   8     3766.45     3775.77     45.95 o
  -2  -6   8     1757.69     1779.93     24.35 o
  -1  -6   8       42.93       42.93      3.10 o
   0  -6   8     1352.91     1422.45     34.44 o
   1  -6   8     5425.78     5325.88     94.60 o
   2  -6   8     2935.91     2996.86     49.56 o
   3  -6   8      660.64      651.14     15.36 o
   4  -6   8      242.55      229.75     11.47 o
   5  -6   8       77.81       83.66      8.68 o
   6  -6   8     2038.31     2005.02     48.30 o
   7  -6   8     1942.44     1944.57     49.28 o
  -8  -5   8        1.41        5.28      3.54 o
  -7  -5   8      189.07      187.13     11.46 o
  -6  -5   8     1690.58     1634.66     38.92 o
  -5  -5   8     2667.78     2722.62     47.07 o
  -4  -5   8      716.34      732.74     16.21 o
  -3  -5   8      407.08      418.87     11.85 o
  -2  -5   8      522.61      547.48     10.60 o
  -1  -5   8     3320.68     3343.85     38.28 o
   0  -5   8     4594.30     4577.00     58.32 o
   1  -5   8      406.55      416.95      9.22 o
   2  -5   8       48.08       56.56      3.28 o
   3  -5   8      187.32      204.97      7.28 o
   4  -5   8      495.71      502.33     14.73 o
   5  -5   8     3245.12     3384.42    116.74 o
   6  -5   8      772.58      792.15     27.76 o
   7  -5   8      127.47      111.86     10.76 o
   8  -5   8       24.76       19.39      6.81 o
  -9  -4   8      887.58      871.57     50.42 o
  -8  -4   8      140.10      134.96     10.21 o
  -7  -4   8      146.22      144.34      9.93 o
  -6  -4   8        3.12        5.85      3.14 o
  -5  -4   8     1852.89     1866.66     40.08 o
  -4  -4   8     1398.41     1435.14     24.62 o
  -3  -4   8      227.30      234.11      8.00 o
  -2  -4   8     1764.91     1790.37     18.85 o
  -1  -4   8      648.81      637.27      9.47 o
   0  -4   8     2261.65     2306.64     34.21 o
   1  -4   8     6008.75     5986.17     49.70 o
   2  -4   8     1646.88     1637.00     20.94 o
   3  -4   8      830.47      837.40     16.32 o
   4  -4   8      721.64      726.89     17.63 o
   5  -4   8     1083.41     1118.60     23.28 o
   6  -4   8     2624.55     2539.96     66.88 o
   7  -4   8      815.65      812.12     28.98 o
   8  -4   8      265.03      270.82     17.10 o
  -9  -3   8      378.95      388.79     17.99 o
  -8  -3   8       56.43       61.77      7.12 o
  -7  -3   8      703.84      715.37     22.59 o
  -6  -3   8     2770.71     2695.38     47.27 o
  -5  -3   8     1467.87     1472.03     23.50 o
  -4  -3   8       89.72       95.09      3.95 o
  -3  -3   8      795.35      869.88     12.72 o
  -2  -3   8     1655.04     1661.07     23.10 o
  -1  -3   8     6771.40     6810.54     82.52 o
   0  -3   8     5356.35     5462.54     52.95 o
   1  -3   8        3.06        6.84      1.43 o
   2  -3   8      370.89      376.19      9.75 o
   3  -3   8      756.99      748.76     17.02 o
   4  -3   8     3941.84     3961.28     51.17 o
   5  -3   8     5450.61     5598.25     76.16 o
   6  -3   8      662.67      708.40     18.14 o
   7  -3   8       44.87       42.58      6.63 o
   8  -3   8      330.84      312.43     19.08 o
  -9  -2   8      136.64      125.80      9.96 o
  -8  -2   8       33.57       35.88      5.42 o
  -7  -2   8       70.20       84.24      5.75 o
  -6  -2   8       90.15       81.94      5.34 o
  -5  -2   8     1008.46     1014.92     16.30 o
  -4  -2   8      116.78      133.37      4.62 o
  -3  -2   8      229.91      229.47      6.04 o
  -2  -2   8     1913.31     1988.28     20.05 o
  -1  -2   8        4.42        5.65      0.87 o
   0  -2   8      401.41      423.86      9.31 o
   1  -2   8      742.08      751.77     12.52 o
   2  -2   8      744.70      802.78     14.56 o
   3  -2   8     1221.43     1264.95     22.86 o
   4  -2   8      746.21      714.61     17.01 o
   5  -2   8      733.87      722.49     19.56 o
   6  -2   8      373.35      396.82     13.13 o
   7  -2   8      590.85      575.58     23.63 o
   8  -2   8     1375.72     1379.43     40.23 o
  -9  -1   8      582.14      622.92     19.71 o
  -8  -1   8      944.27      962.13     21.40 o
  -7  -1   8     1650.91     1740.20     31.21 o
  -6  -1   8      347.41      356.69      9.40 o
  -5  -1   8      147.83      126.23      5.39 o
  -4  -1   8      716.22      741.28     12.90 o
  -3  -1   8     1307.30     1307.22     16.24 o
  -2  -1   8     2123.98     2207.70     26.90 o
  -1  -1   8     2155.49     2312.31     22.76 o
   0  -1   8       43.24       45.42      2.66 o
   1  -1   8      175.53      168.55      5.92 o
   2  -1   8      414.22      412.70      9.59 o
   3  -1   8     1817.14     1823.85     28.66 o
   4  -1   8     1232.47     1269.17     26.94 o
   5  -1   8      475.32      449.35     13.97 o
   6  -1   8       99.55      103.65      6.67 o
   7  -1   8       35.28       36.32      6.32 o
   8  -1   8      711.97      700.45     27.64 o
 -10   0   8      615.16      587.54     25.58 o
  -9   0   8      724.80      735.58     21.35 o
  -8   0   8      323.02      297.31     11.60 o
  -7   0   8      679.16      618.38     15.99 o
  -6   0   8     1134.99     1165.31     18.17 o
  -5   0   8     2118.96     2124.80     25.67 o
  -4   0   8     2346.13     2343.19     26.57 o
  -3   0   8     1285.62     1261.93     17.18 o
  -2   0   8      427.92      452.62      8.75 o
  -1   0   8     3405.54     3415.81     32.38 o
   0   0   8     4252.58     4231.00     45.28 o
   1   0   8     2254.29     2322.06     30.94 o
   2   0   8     1775.12     1767.94     26.47 o
   3   0   8      132.06      145.44      6.88 o
   4   0   8      138.32      125.87      6.75 o
   5   0   8      729.74      731.53     17.77 o
   6   0   8      483.71      495.32     14.89 o
   7   0   8     1564.57     1560.57     46.81 o
   8   0   8      554.52      535.55     24.04 o
 -10   1   8      121.81      141.10     10.68 o
  -9   1   8       42.44       43.72      4.69 o
  -8   1   8     1368.43     1399.70     26.88 o
  -7   1   8     1742.64     1711.81     28.60 o
  -6   1   8       26.70       25.86      2.59 o
  -5   1   8      143.12      115.71      5.08 o
  -4   1   8      956.23      965.75     15.91 o
  -3   1   8     2411.68     2392.75     25.51 o
  -2   1   8     1040.68     1030.29     12.75 o
  -1   1   8      217.61      242.49      5.70 o
   0   1   8       13.86       19.22      1.68 o
   1   1   8      770.42      778.47     13.18 o
   2   1   8     1669.45     1674.32     24.64 o
   3   1   8      798.80      821.36     21.16 o
   4   1   8       54.45       62.68      4.83 o
   5   1   8      114.29      118.46      6.99 o
   6   1   8        0.11        3.09      2.62 o
   7   1   8      893.82      843.31     31.51 o
   8   1   8      289.23      268.63     14.52 o
 -10   2   8      901.49      911.57     32.58 o
  -9   2   8      857.06      879.18     21.61 o
  -8   2   8        0.50        0.04      2.44 o
  -7   2   8     1314.71     1283.40     24.26 o
  -6   2   8     1451.02     1540.85     21.45 o
  -5   2   8     3443.50     3566.76     39.04 o
  -4   2   8     2489.59     2517.74     29.53 o
  -3   2   8      158.36      147.31      4.17 o
  -2   2   8      442.68      420.23      8.24 o
  -1   2   8     4795.03     4762.08     40.01 o
   0   2   8     6328.59     6235.45     63.43 o
   1   2   8     6146.67     6016.98     56.39 o
   2   2   8       90.01       88.83      4.84 o
   3   2   8     1873.98     1870.13     27.30 o
   4   2   8      756.03      797.78     20.47 o
   5   2   8     2232.23     2259.39     48.45 o
   6   2   8     2166.27     2212.91     44.58 o
   7   2   8      200.57      198.28     11.82 o
   8   2   8      140.12      129.38     20.70 o
  -9   3   8      269.85      251.50     12.66 o
  -8   3   8     1248.18     1279.79     28.58 o
  -7   3   8     1267.80     1259.62     23.92 o
  -6   3   8     1047.63     1084.30     18.61 o
  -5   3   8       32.70       41.46      3.22 o
  -4   3   8     1410.68     1477.06     25.09 o
  -3   3   8     2804.63     2711.75     34.55 o
  -2   3   8     2387.97     2380.15     33.51 o
  -1   3   8     2625.77     2691.07     27.53 o
   0   3   8     1623.89     1626.10     23.59 o
   1   3   8     1822.28     1758.60     25.42 o
   2   3   8     5174.72     4990.08     50.15 o
   3   3   8     1956.96     1991.59     28.94 o
   4   3   8     1389.60     1376.01     27.71 o
   5   3   8     1189.23     1229.52     25.15 o
   6   3   8      175.61      161.67     10.11 o
   7   3   8     2597.12     2691.13     59.14 o
  -9   4   8       55.80       45.12      5.65 o
  -8   4   8      191.14      209.23     11.16 o
  -7   4   8      309.06      304.00     12.70 o
  -6   4   8      344.04      343.39     14.48 o
  -5   4   8     1644.87     1643.94     25.87 o
  -4   4   8      471.41      459.30     11.99 o
  -3   4   8      186.90      177.38      7.10 o
  -2   4   8      110.74      107.50      4.21 o
  -1   4   8      745.56      764.69     11.34 o
   0   4   8     3240.95     3182.58     35.52 o
   1   4   8     1581.15     1539.84     24.02 o
   2   4   8      248.88      231.53      8.57 o
   3   4   8      379.94      363.52     10.25 o
   4   4   8      381.20      365.86     12.70 o
   5   4   8     2106.18     2173.07     51.96 o
   6   4   8      918.50      946.10     23.01 o
   7   4   8       33.86       42.28      9.68 o
  -9   5   8      521.05      520.11     18.63 o
  -8   5   8      533.87      511.06     17.75 o
  -7   5   8      557.14      557.57     17.65 o
  -6   5   8       39.39       44.94      5.49 o
  -5   5   8      572.30      545.80     13.83 o
  -4   5   8     1109.91     1185.94     27.26 o
  -3   5   8     2038.80     2005.25     28.67 o
  -2   5   8     1551.07     1562.43     30.57 o
  -1   5   8     1577.77     1554.48     26.08 o
   0   5   8      303.42      288.70      8.50 o
   1   5   8     3404.14     3309.36     42.21 o
   2   5   8     2269.50     2192.88     31.64 o
   3   5   8     2008.74     2059.08     31.06 o
   4   5   8     2270.37     2226.60     33.47 o
   5   5   8        1.00       -0.14      2.49 o
   6   5   8      832.41      857.08     22.34 o
   7   5   8     1600.06     1580.80     75.73 o
  -9   6   8        6.47        3.16      7.88 o
  -8   6   8      146.29      157.29      9.83 o
  -7   6   8      181.11      159.22     11.59 o
  -6   6   8      915.54      874.34     24.77 o
  -5   6   8      377.39      344.25     11.16 o
  -4   6   8        5.59        5.00      2.44 o
  -3   6   8        1.77        1.44      1.79 o
  -2   6   8      123.01      125.67      5.61 o
  -1   6   8      864.95      849.15     15.72 o
   0   6   8     1514.46     1486.56     20.71 o
   1   6   8      472.46      459.51     10.70 o
   2   6   8      182.31      182.61      7.43 o
   3   6   8       77.02       75.61      5.35 o
   4   6   8      391.14      380.67     14.37 o
   5   6   8     1099.93     1083.13     25.24 o
   6   6   8      377.67      381.60     16.78 o
  -8   7   8      280.41      268.70     15.12 o
  -7   7   8       46.84       57.20      6.95 o
  -6   7   8      668.64      670.81     21.94 o
  -5   7   8     1902.51     1924.98     32.55 o
  -4   7   8      210.23      224.11      8.90 o
  -3   7   8      197.92      198.69      9.31 o
  -2   7   8      150.51      157.49      6.57 o
  -1   7   8      257.79      260.51      8.12 o
   0   7   8     1137.56     1165.10     18.03 o
   1   7   8     1299.83     1264.51     21.42 o
   2   7   8      271.69      264.65      9.36 o
   3   7   8      457.70      434.96     12.59 o
   4   7   8       17.47       19.64      3.36 o
   5   7   8      415.17      392.44     17.08 o
   6   7   8      117.06      114.32     13.14 o
  -8   8   8      476.29      472.17     28.02 o
  -7   8   8     1310.63     1314.84     33.88 o
  -6   8   8     1769.83     1776.45     43.63 o
  -5   8   8      277.11      276.46     10.53 o
  -4   8   8        1.07        3.77      2.32 o
  -3   8   8      312.37      322.50     12.29 o
  -2   8   8     1213.12     1243.14     19.97 o
  -1   8   8     1651.34     1656.79     29.74 o
   0   8   8      679.90      687.73     19.29 o
   1   8   8       23.33       24.88      3.04 o
   2   8   8        1.25        3.15      1.88 o
   3   8   8      858.90      860.30     18.80 o
   4   8   8     1163.88     1199.17     25.48 o
   5   8   8      447.59      400.26     20.66 o
  -7   9   8       44.72       41.83      7.94 o
  -6   9   8      768.77      789.45     37.93 o
  -5   9   8     1057.38     1072.63     28.34 o
  -4   9   8      454.73      460.00     15.48 o
  -3   9   8      809.67      792.71     18.99 o
  -2   9   8       54.14       55.09      4.19 o
  -1   9   8      269.23      282.00      9.27 o
   0   9   8      362.27      355.42     11.18 o
   1   9   8      917.85      919.12     20.74 o
   2   9   8      714.36      709.15     17.10 o
   3   9   8        4.12        4.55      2.59 o
   4   9   8      334.56      315.26     21.70 o
  -5  10   8       29.15       33.31      8.23 o
  -4  10   8      159.49      160.91      9.60 o
  -3  10   8     1416.18     1425.94     33.81 o
  -2  10   8     1855.14     1903.77     32.38 o
  -1  10   8      755.06      761.05     16.44 o
   0  10   8      270.53      265.99     10.95 o
   1  10   8        4.55        6.54      3.00 o
   2  10   8     1168.05     1113.94     27.52 o
   3  10   8     2333.11     2347.31     97.31 o
  -4  11   8     1084.35     1062.40     29.66 o
  -3  11   8      644.15      623.24     19.72 o
  -2  11   8       50.00       51.42      5.31 o
  -1  11   8       49.43       52.15      6.18 o
   0  11   8      370.67      356.56     16.78 o
   1  11   8     1656.50     1643.00     46.11 o
  -2 -11   9     1568.27     1512.96     75.35 o
  -1 -11   9      987.04      986.24     42.25 o
   0 -11   9        0.43       -3.99      6.25 o
   1 -11   9        7.64       12.16      3.74 o
   2 -11   9      366.98      384.85     20.08 o
   3 -11   9     1650.44     1708.20     59.75 o
  -4 -10   9      798.77      802.49     36.20 o
  -3 -10   9      718.22      721.28     24.31 o
  -2 -10   9      179.54      171.96     13.59 o
  -1 -10   9     1149.60     1183.26     57.07 o
   0 -10   9      862.44      843.57     37.07 o
   1 -10   9     1345.65     1400.44     33.61 o
   2 -10   9     1089.47     1095.68     29.58 o
   3 -10   9       45.90       45.11     10.41 o
   4 -10   9      610.54      589.38     30.98 o
  -5  -9   9      454.76      407.38     36.31 o
  -4  -9   9       13.98       13.79      3.44 o
  -3  -9   9     1129.48     1140.16     29.95 o
  -2  -9   9     1260.89     1261.20     31.22 o
  -1  -9   9      864.95      816.33     34.80 o
   0  -9   9      696.44      736.87     25.73 o
   1  -9   9       91.70      108.06      8.22 o
   2  -9   9      778.62      800.93     23.70 o
   3  -9   9     1340.43     1337.52     32.14 o
   4  -9   9     1480.65     1454.88     35.52 o
   5  -9   9      772.16      716.80     34.34 o
  -6  -8   9      398.56      372.14     25.58 o
  -5  -8   9      133.66      122.60      9.84 o
  -4  -8   9      107.55       95.54      7.46 o
  -3  -8   9        0.06        1.27      2.73 o
  -2  -8   9      354.75      356.59     15.04 o
  -1  -8   9      103.84      106.45      9.30 o
   0  -8   9      398.81      398.32     14.95 o
   1  -8   9     1525.83     1505.71     32.15 o
   2  -8   9       25.86       24.68      4.17 o
   3  -8   9      199.39      199.11     10.05 o
   4  -8   9        7.28       11.97      4.40 o
   5  -8   9      276.39      271.65     12.98 o
   6  -8   9     1228.94     1207.66     47.01 o
  -6  -7   9       14.72       13.38      3.85 o
  -5  -7   9        6.29       16.25      9.61 o
  -4  -7   9     2545.56     2591.43     53.27 o
  -3  -7   9     2237.16     2186.09     42.24 o
  -2  -7   9      290.08      286.84     12.86 o
  -1  -7   9      163.18      144.80     10.10 o
   0  -7   9      145.29      144.79      7.36 o
   1  -7   9     1315.01     1327.86     29.43 o
   2  -7   9     1420.86     1454.96     32.36 o
   3  -7   9      521.43      520.26     16.09 o
   4  -7   9      542.86      552.93     17.49 o
   5  -7   9      108.66      101.23      9.90 o
   6  -7   9      203.47      204.55     14.69 o
  -7  -6   9      434.03      447.22     19.23 o
  -6  -6   9      827.96      810.59     26.69 o
  -5  -6   9     1246.30     1252.28     31.10 o
  -4  -6   9        6.77        6.12      3.06 o
  -3  -6   9       89.37       87.82      5.64 o
  -2  -6   9      148.66      151.95      7.12 o
  -1  -6   9      465.85      475.62     11.74 o
   0  -6   9     1574.77     1589.45     26.82 o
   1  -6   9      799.14      789.68     21.55 o
   2  -6   9        0.89       -0.51      1.62 o
   3  -6   9        0.45        2.43      2.10 o
   4  -6   9      323.73      302.66     13.99 o
   5  -6   9      629.29      644.31     24.84 o
   6  -6   9      436.45      437.62     21.24 o
   7  -6   9      100.75       90.96     12.30 o
  -8  -5   9      410.28      339.56     36.15 o
  -7  -5   9       68.87       64.22      7.13 o
  -6  -5   9       70.71       50.18      6.19 o
  -5  -5   9     1066.97     1120.25     27.93 o
  -4  -5   9     2852.02     2899.48     43.79 o
  -3  -5   9     1792.47     1802.76     28.07 o
  -2  -5   9      466.60      452.32     11.04 o
  -1  -5   9       59.18       70.48      3.69 o
   0  -5   9     2704.92     2709.09     29.78 o
   1  -5   9     3442.54     3493.83     42.75 o
   2  -5   9     1037.26     1059.42     17.01 o
   3  -5   9      465.74      427.90     12.56 o
   4  -5   9        9.49        8.60      2.28 o
   5  -5   9     1063.51     1086.65     24.21 o
   6  -5   9      648.28      645.80     25.50 o
   7  -5   9      149.25      154.84     12.92 o
  -8  -4   9      430.71      420.10     18.58 o
  -7  -4   9      903.84      875.79     26.08 o
  -6  -4   9     3867.68     3889.34     62.67 o
  -5  -4   9     1327.85     1362.81     30.76 o
  -4  -4   9       16.83       19.53      2.71 o
  -3  -4   9      124.08      127.48      5.42 o
  -2  -4   9     3474.46     3511.67     38.09 o
  -1  -4   9     7653.68     7566.34     82.08 o
   0  -4   9     1887.39     1891.54     26.76 o
   1  -4   9      267.90      260.33      7.35 o
   2  -4   9      136.54      137.42      6.33 o
   3  -4   9     1311.51     1307.79     25.00 o
   4  -4   9     4476.81     4461.58     82.71 o
   5  -4   9     2372.82     2465.05     47.33 o
   6  -4   9      302.16      275.93     16.13 o
   7  -4   9        0.86        4.38      3.48 o
  -9  -3   9      295.19      299.58     27.75 o
  -8  -3   9      538.85      525.37     20.58 o
  -7  -3   9      663.45      668.72     22.31 o
  -6  -3   9       63.13       61.03      6.41 o
  -5  -3   9      958.63      961.50     21.50 o
  -4  -3   9      582.48      597.31     13.25 o
  -3  -3   9     1782.87     1823.70     27.68 o
  -2  -3   9     2022.95     2092.95     24.60 o
  -1  -3   9        9.20       11.76      2.02 o
   0  -3   9      825.34      826.54     12.72 o
   1  -3   9      622.22      646.01     13.40 o
   2  -3   9     2045.34     2123.01     28.82 o
   3  -3   9     2544.23     2463.39     36.85 o
   4  -3   9        0.65        2.68      2.21 o
   5  -3   9      810.31      813.13     19.84 o
   6  -3   9      561.93      517.69     21.98 o
   7  -3   9      638.26      615.44     25.35 o
  -9  -2   9      117.52      122.18     13.75 o
  -8  -2   9      581.58      569.35     21.07 o
  -7  -2   9     1178.75     1215.62     30.40 o
  -6  -2   9      990.62      975.90     22.44 o
  -5  -2   9        2.49        1.83      1.57 o
  -4  -2   9        8.16        8.62      1.65 o
  -3  -2   9       28.47       20.43      2.26 o
  -2  -2   9     5111.36     5295.31     47.78 o
  -1  -2   9     6441.50     6544.01     78.40 o
   0  -2   9     1191.56     1236.99     22.54 o
   1  -2   9      109.26      111.21      5.07 o
   2  -2   9      674.32      668.69     13.72 o
   3  -2   9     3094.16     3086.65     42.61 o
   4  -2   9     3655.73     3679.01     49.49 o
   5  -2   9      774.18      782.70     19.32 o
   6  -2   9      212.94      232.84     10.51 o
   7  -2   9       74.37       77.39      9.03 o
   8  -2   9     1459.73     1454.99     73.00 o
  -9  -1   9      235.20      240.50     14.05 o
  -8  -1   9      552.21      552.10     31.53 o
  -7  -1   9      112.82      105.25      6.79 o
  -6  -1   9      658.67      619.10     13.97 o
  -5  -1   9      673.03      637.78     12.82 o
  -4  -1   9     1385.86     1401.26     19.68 o
  -3  -1   9     2203.23     2255.73     27.91 o
  -2  -1   9        4.46        4.56      1.29 o
  -1  -1   9       11.78       14.16      1.60 o
   0  -1   9      345.27      349.36      8.09 o
   1  -1   9     2360.60     2498.33     31.04 o
   2  -1   9     3824.30     3886.85     48.77 o
   3  -1   9     2103.48     2045.60     32.04 o
   4  -1   9       54.89       52.37      4.75 o
   5  -1   9      102.72      100.01      6.57 o
   6  -1   9     1534.49     1573.81     29.90 o
   7  -1   9     2715.93     2767.19     60.01 o
   8  -1   9      993.17      960.44     57.63 o
  -9   0   9      296.92      281.15     13.25 o
  -8   0   9     1031.41     1062.75     23.14 o
  -7   0   9      361.59      376.03     12.53 o
  -6   0   9       15.31       14.45      2.15 o
  -5   0   9       18.68       21.97      2.48 o
  -4   0   9      111.85       96.65      4.94 o
  -3   0   9       63.48       60.94      3.32 o
  -2   0   9      713.78      757.01     12.38 o
  -1   0   9      257.83      266.93      6.68 o
   0   0   9      198.66      199.39      5.96 o
   1   0   9      130.64      133.44      5.26 o
   2   0   9      642.10      631.87     13.64 o
   3   0   9      920.30      897.82     19.31 o
   4   0   9      230.86      217.83      9.36 o
   5   0   9      374.14      365.97     12.80 o
   6   0   9      312.09      314.41     12.28 o
   7   0   9       93.85       92.71     10.78 o
  -9   1   9      594.48      617.23     20.25 o
  -8   1   9       17.18       17.09      3.60 o
  -7   1   9     1048.33     1085.95     22.31 o
  -6   1   9     1789.29     1769.60     25.55 o
  -5   1   9     2137.31     2159.71     27.97 o
  -4   1   9     2483.84     2455.26     29.96 o
  -3   1   9       15.91       22.09      2.37 o
  -2   1   9      954.80      942.91     14.26 o
  -1   1   9      353.26      348.83      7.82 o
   0   1   9     3320.40     3317.92     38.80 o
   1   1   9     2685.01     2653.01     30.65 o
   2   1   9      470.13      464.55     12.33 o
   3   1   9        6.40        5.91      1.85 o
   4   1   9      726.74      678.85     17.26 o
   5   1   9      561.28      542.89     16.08 o
   6   1   9     2152.02     2229.81     44.93 o
   7   1   9      781.39      780.64     32.99 o
  -9   2   9      597.09      615.39     20.49 o
  -8   2   9     1376.01     1367.14     30.19 o
  -7   2   9      654.98      637.43     21.63 o
  -6   2   9      416.99      391.45     11.15 o
  -5   2   9       25.85       18.10      2.88 o
  -4   2   9     1791.62     1780.51     26.91 o
  -3   2   9     2255.49     2179.88     30.09 o
  -2   2   9     1387.08     1458.50     20.27 o
  -1   2   9     1655.91     1709.80     20.63 o
   0   2   9        0.39        3.52      1.66 o
   1   2   9      737.15      742.28     13.67 o
   2   2   9      473.90      456.30     10.96 o
   3   2   9      621.96      621.71     14.69 o
   4   2   9      918.78      934.92     21.03 o
   5   2   9      367.48      366.90     13.35 o
   6   2   9       57.52       60.35      5.67 o
   7   2   9      213.68      230.27     15.44 o
  -9   3   9      239.83      219.43     13.47 o
  -8   3   9       26.71       32.79      5.00 o
  -7   3   9      428.80      446.67     15.76 o
  -6   3   9     2305.55     2276.32     36.87 o
  -5   3   9     1378.44     1414.64     24.11 o
  -4   3   9      149.56      148.53      7.60 o
  -3   3   9      200.04      208.74      6.85 o
  -2   3   9      459.77      440.78      9.96 o
  -1   3   9      530.48      551.42     10.36 o
   0   3   9     4762.18     4827.11     53.26 o
   1   3   9      846.03      785.99     16.27 o
   2   3   9       89.80       90.60      4.89 o
   3   3   9       74.74       64.21      5.77 o
   4   3   9     1118.24     1115.46     23.73 o
   5   3   9     1863.43     1867.10     37.68 o
   6   3   9      421.74      422.61     15.12 o
   7   3   9      282.33      310.56     24.14 o
  -9   4   9     1356.98     1388.70     35.71 o
  -8   4   9      729.89      718.21     21.66 o
  -7   4   9     1362.66     1347.74     29.12 o
  -6   4   9      959.38      942.11     25.55 o
  -5   4   9      327.91      338.33     10.93 o
  -4   4   9     2495.45     2442.77     42.52 o
  -3   4   9     2251.75     2224.61     31.11 o
  -2   4   9     4672.05     4659.36     72.79 o
  -1   4   9     2729.86     2711.46     41.61 o
   0   4   9      952.24      948.14     16.67 o
   1   4   9     2485.45     2407.84     33.29 o
   2   4   9     2294.88     2283.67     36.71 o
   3   4   9     2964.58     2932.97     50.99 o
   4   4   9     2125.39     2149.96     32.83 o
   5   4   9       37.79       38.83      4.83 o
   6   4   9     1399.20     1459.05     30.52 o
   7   4   9      699.75      686.14     48.05 o
  -8   5   9       56.07       70.31      6.71 o
  -7   5   9       57.93       65.28      7.08 o
  -6   5   9     2063.01     2058.35     41.00 o
  -5   5   9      940.62      934.39     20.86 o
  -4   5   9       87.32       94.67      5.79 o
  -3   5   9       89.72       86.26      5.28 o
  -2   5   9        4.27        4.57      2.43 o
  -1   5   9     1022.85     1025.24     20.24 o
   0   5   9     3358.05     3409.40     45.04 o
   1   5   9      652.36      647.53     14.10 o
   2   5   9      197.86      195.37      9.35 o
   3   5   9       10.79       10.79      2.93 o
   4   5   9     1382.51     1392.66     29.84 o
   5   5   9     1910.37     1999.38     52.39 o
   6   5   9      617.30      600.18     17.26 o
  -8   6   9      136.92      122.02      9.05 o
  -7   6   9      258.35      246.14     13.64 o
  -6   6   9       25.28       31.64      5.15 o
  -5   6   9      551.84      575.33     15.08 o
  -4   6   9      887.05      853.35     20.66 o
  -3   6   9      550.61      543.46     16.06 o
  -2   6   9      698.22      674.38     17.98 o
  -1   6   9      168.33      155.04      6.78 o
   0   6   9      693.18      699.17     13.96 o
   1   6   9      402.24      387.40     11.07 o
   2   6   9     1035.25     1024.40     21.13 o
   3   6   9     1463.42     1516.15     27.34 o
   4   6   9      364.11      364.84     12.88 o
   5   6   9      138.48      148.53      9.14 o
   6   6   9      719.84      713.44     56.90 o
  -8   7   9       26.81       18.09      4.58 o
  -7   7   9      734.44      721.94     24.46 o
  -6   7   9     1219.41     1219.46     31.05 o
  -5   7   9      316.09      327.20     12.80 o
  -4   7   9      288.61      289.75     12.06 o
  -3   7   9        8.63       12.13      2.80 o
  -2   7   9      742.72      719.00     19.13 o
  -1   7   9     1182.88     1187.69     22.67 o
   0   7   9     1730.75     1778.04     27.44 o
   1   7   9     1363.34     1344.47     22.99 o
   2   7   9       58.23       54.79      4.65 o
   3   7   9      158.33      150.05      7.56 o
   4   7   9      974.94      975.56     22.37 o
   5   7   9     1266.60     1341.08     47.20 o
  -7   8   9       13.29       26.01     10.35 o
  -6   8   9      166.89      156.46     13.05 o
  -5   8   9      321.21      309.14     12.97 o
  -4   8   9      748.85      717.09     19.94 o
  -3   8   9      134.60      145.03      8.64 o
  -2   8   9        0.58        4.32      2.48 o
  -1   8   9      108.49      108.43      6.09 o
   0   8   9      104.51      104.16      5.60 o
   1   8   9        3.29        5.08      2.66 o
   2   8   9      573.44      544.79     14.72 o
   3   8   9      144.25      133.81      7.40 o
   4   8   9       18.74       13.82      3.76 o
  -6   9   9      189.78      172.64     23.56 o
  -5   9   9       66.20       70.90      9.06 o
  -4   9   9      112.34      101.90      7.52 o
  -3   9   9      887.21      905.68     34.19 o
  -2   9   9     1165.18     1206.18     24.66 o
  -1   9   9      644.52      654.34     24.10 o
   0   9   9      222.74      211.68      8.32 o
   1   9   9        1.63        5.08      2.02 o
   2   9   9      875.27      837.31     19.26 o
   3   9   9      501.30      493.81     23.13 o
  -4  10   9     1849.14     1867.53     40.67 o
  -3  10   9      243.94      238.50     12.49 o
  -2  10   9       16.12       15.67      3.56 o
  -1  10   9        5.06        5.08      3.48 o
   0  10   9      615.80      595.65     20.11 o
   1  10   9     1015.98     1043.74     29.31 o
   2  10   9      585.45      564.07     30.41 o
  -2  11   9      561.84      544.33     38.49 o
  -1  11   9      414.17      410.15     35.58 o
  -3 -10  10     1469.76     1461.49     50.09 o
  -2 -10  10     1331.58     1299.76     48.42 o
  -1 -10  10      533.90      527.20     29.36 o
   0 -10  10     1149.19     1150.34     44.66 o
   1 -10  10       22.30       11.86      5.27 o
   2 -10  10     1628.80     1655.51     75.74 o
   3 -10  10     1316.26     1321.70     65.82 o
  -4  -9  10     1125.28     1123.92     44.26 o
  -3  -9  10        0.92        4.25      3.36 o
  -2  -9  10      167.77      163.48     10.73 o
  -1  -9  10      189.31      171.30     20.34 o
   0  -9  10     1412.59     1425.36     48.51 o
   1  -9  10     1711.80     1724.35     54.53 o
   2  -9  10      159.72      150.73     11.67 o
   3  -9  10       25.25       19.23      4.41 o
   4  -9  10      402.67      384.59     32.19 o
  -5  -8  10        5.91        5.87      5.02 o
  -4  -8  10      444.31      412.15     18.04 o
  -3  -8  10     1614.42     1627.62     36.51 o
  -2  -8  10      412.83      393.57     16.30 o
  -1  -8  10      828.55      811.88     34.16 o
   0  -8  10      917.01      887.64     35.83 o
   1  -8  10      835.69      865.54     35.21 o
   2  -8  10     1671.57     1686.22     36.30 o
   3  -8  10     1369.90     1403.91     33.36 o
   4  -8  10     1602.97     1571.95     37.02 o
   5  -8  10      471.63      458.00     40.35 o
  -6  -7  10      195.27      188.30     17.76 o
  -5  -7  10      734.38      696.48     24.03 o
  -4  -7  10      674.04      661.55     22.33 o
  -3  -7  10        1.60        0.90      2.73 o
  -2  -7  10       44.83       45.33      5.27 o
  -1  -7  10       24.74       29.09      8.08 o
   0  -7  10     1814.69     1827.00     52.20 o
   1  -7  10      763.72      784.98     32.06 o
   2  -7  10      209.62      221.02     11.40 o
   3  -7  10      419.32      394.97     14.40 o
   4  -7  10      173.42      182.33     11.46 o
   5  -7  10     1346.09     1381.33     39.85 o
   6  -7  10      550.81      534.19     29.93 o
  -7  -6  10        7.37       -3.30      7.58 o
  -6  -6  10       34.38       45.10      6.36 o
  -5  -6  10     1640.31     1618.48     36.97 o
  -4  -6  10     1014.26      973.41     26.83 o
  -3  -6  10      228.72      232.04     10.49 o
  -2  -6  10      164.59      154.06      8.08 o
  -1  -6  10       70.75       66.68      5.18 o
   0  -6  10      264.88      284.67     12.00 o
   1  -6  10     1380.97     1358.28     24.33 o
   2  -6  10      479.47      477.20     11.58 o
   3  -6  10      387.17      387.26     12.77 o
   4  -6  10      189.32      199.25     10.14 o
   5  -6  10        0.05        2.64      4.86 o
   6  -6  10      363.27      313.43     22.04 o
  -7  -5  10      643.76      672.56     27.94 o
  -6  -5  10     1663.96     1679.52     38.11 o
  -5  -5  10     1403.69     1422.87     33.10 o
  -4  -5  10       66.15       58.67      5.47 o
  -3  -5  10      707.31      674.11     16.12 o
  -2  -5  10      576.38      576.08     11.86 o
  -1  -5  10     1986.74     2023.47     27.88 o
   0  -5  10     1599.30     1573.53     23.22 o
   1  -5  10      103.23      114.25      5.19 o
   2  -5  10      241.09      229.68      9.09 o
   3  -5  10      170.95      169.49      8.80 o
   4  -5  10     1596.70     1651.72     31.29 o
   5  -5  10      794.46      776.44     20.72 o
   6  -5  10      278.48      262.58     16.28 o
  -8  -4  10      529.89      515.13     29.34 o
  -7  -4  10      145.32      146.74     10.84 o
  -6  -4  10       76.42       71.06      7.22 o
  -5  -4  10     1139.21     1174.97     29.11 o
  -4  -4  10      639.37      645.92     17.47 o
  -3  -4  10      904.76      935.75     16.40 o
  -2  -4  10      509.59      522.15     10.36 o
  -1  -4  10       43.46       43.59      3.32 o
   0  -4  10      241.97      254.61      8.46 o
   1  -4  10      945.37      911.14     18.04 o
   2  -4  10     1927.28     1896.14     31.50 o
   3  -4  10      372.81      372.60     12.86 o
   4  -4  10       95.24       85.46      6.39 o
   5  -4  10       23.71       25.06      3.83 o
   6  -4  10       62.43       55.32      7.41 o
   7  -4  10      308.82      296.95     27.59 o
  -8  -3  10      640.19      644.26     26.85 o
  -7  -3  10     1851.66     1915.43     41.11 o
  -6  -3  10     1727.95     1789.81     38.05 o
  -5  -3  10      642.07      602.93     17.21 o
  -4  -3  10       52.16       56.01      4.30 o
  -3  -3  10     2794.52     2809.74     30.07 o
  -2  -3  10     5438.65     5556.41     66.00 o
  -1  -3  10     2204.52     2211.73     28.86 o
   0  -3  10      397.32      394.84     12.34 o
   1  -3  10      177.36      176.44      7.88 o
   2  -3  10      573.58      604.43     15.70 o
   3  -3  10     4922.35     4945.57     62.01 o
   4  -3  10     1980.99     2046.80     34.65 o
   5  -3  10      607.68      616.20     17.80 o
   6  -3  10      122.88      121.38     10.83 o
   7  -3  10       45.46       60.00     10.23 o
  -8  -2  10      932.17      942.02     28.56 o
  -7  -2  10       98.10       99.41      8.55 o
  -6  -2  10       12.87        8.67      4.01 o
  -5  -2  10      557.78      541.32     13.43 o
  -4  -2  10     2086.55     2074.48     28.81 o
  -3  -2  10     3753.84     3810.07     39.23 o
  -2  -2  10      971.68      979.93     16.44 o
  -1  -2  10      248.02      251.13      7.81 o
   0  -2  10       50.81       63.12      4.08 o
   1  -2  10     2452.54     2454.11     35.53 o
   2  -2  10     7045.51     7009.47     79.31 o
   3  -2  10      528.87      535.55     15.13 o
   4  -2  10       11.65       10.57      2.52 o
   5  -2  10       82.62       91.36      6.67 o
   6  -2  10     1965.52     1944.98     47.31 o
   7  -2  10     1779.31     1783.87     57.39 o
  -8  -1  10      494.45      519.15     20.32 o
  -7  -1  10      933.25      944.51     23.55 o
  -6  -1  10      135.98      142.42      6.33 o
  -5  -1  10      504.12      503.46     11.75 o
  -4  -1  10      151.42      154.31      6.94 o
  -3  -1  10     1960.41     2016.50     26.64 o
  -2  -1  10      710.39      686.39     12.43 o
  -1  -1  10      480.59      506.76     11.37 o
   0  -1  10     1560.02     1587.89     23.80 o
   1  -1  10      547.57      524.80     12.78 o
   2  -1  10      482.87      517.55     14.06 o
   3  -1  10     2228.41     2158.24     34.29 o
   4  -1  10      891.47      886.30     20.67 o
   5  -1  10      890.40      890.66     21.64 o
   6  -1  10      117.22      110.04      7.71 o
   7  -1  10      156.69      140.49     15.23 o
  -8   0  10      110.01      103.90      8.05 o
  -7   0  10      219.52      206.75     11.39 o
  -6   0  10      269.56      270.85     10.39 o
  -5   0  10      993.31      940.72     19.39 o
  -4   0  10     3362.92     3468.54     39.30 o
  -3   0  10     1114.78     1078.14     17.86 o
  -2   0  10        1.05        0.93      1.30 o
  -1   0  10      582.97      583.77     12.23 o
   0   0  10     1656.26     1720.73     25.20 o
   1   0  10     4282.08     4340.23     49.47 o
   2   0  10     1885.89     1896.04     27.70 o
   3   0  10       82.89       80.94      5.68 o
   4   0  10       78.56       78.95      5.92 o
   5   0  10     1047.64     1096.53     26.96 o
   6   0  10     3547.51     3870.32     95.54 o
   7   0  10     1648.65     1516.17     78.08 o
  -9   1  10      168.18      141.72     12.66 o
  -8   1  10      323.81      325.90     14.13 o
  -7   1  10      630.41      561.81     17.83 o
  -6   1  10      273.67      258.56      9.30 o
  -5   1  10      110.79      116.00      6.11 o
  -4   1  10      300.63      283.23      9.81 o
  -3   1  10     1268.36     1291.38     22.21 o
  -2   1  10       12.97       12.30      1.93 o
  -1   1  10      444.09      448.57      9.51 o
   0   1  10     2240.32     2245.23     35.44 o
   1   1  10      111.86       96.33      5.46 o
   2   1  10       99.31      105.83      5.41 o
   3   1  10      365.66      343.33     12.03 o
   4   1  10     1537.52     1559.42     29.17 o
   5   1  10     1580.69     1587.10     30.66 o
   6   1  10       53.16       51.38      5.50 o
   7   1  10       37.29       51.90     13.01 o
  -9   2  10       29.61       31.36      6.65 o
  -8   2  10       87.63       84.95      7.35 o
  -7   2  10      415.72      417.18     15.42 o
  -6   2  10      385.55      406.02     11.84 o
  -5   2  10     1551.36     1522.52     25.84 o
  -4   2  10      436.72      424.13     14.99 o
  -3   2  10      154.48      150.02      9.83 o
  -2   2  10       46.60       44.65      4.41 o
  -1   2  10     1675.93     1691.89     23.43 o
   0   2  10     1322.57     1328.72     22.05 o
   1   2  10      325.18      321.91     10.21 o
   2   2  10       26.46       23.97      2.66 o
   3   2  10       36.14       34.04      3.61 o
   4   2  10       36.63       40.76      6.75 o
   5   2  10      521.33      511.68     16.43 o
   6   2  10      377.82      366.28     14.37 o
   7   2  10      142.24      126.40     19.74 o
  -8   3  10     1068.35     1068.56     27.12 o
  -7   3  10     1094.82     1000.41     25.01 o
  -6   3  10      412.47      419.66     13.01 o
  -5   3  10      157.98      137.25      7.17 o
  -4   3  10     2358.83     2286.10     37.23 o
  -3   3  10     2918.25     2864.70     42.80 o
  -2   3  10     1235.17     1244.11     24.83 o
  -1   3  10      690.92      707.04     16.28 o
   0   3  10       22.99       25.52      3.05 o
   1   3  10     1102.07     1125.28     20.95 o
   2   3  10      983.02      939.80     19.37 o
   3   3  10     2282.61     2297.40     31.32 o
   4   3  10     1393.93     1457.40     28.77 o
   5   3  10        1.81        6.66      3.30 o
   6   3  10       12.16       11.41      2.97 o
  -8   4  10        4.91        2.17      4.27 o
  -7   4  10      280.99      291.90     13.22 o
  -6   4  10     1073.61     1105.97     28.80 o
  -5   4  10     1449.33     1397.01     31.02 o
  -4   4  10      337.97      339.17     11.14 o
  -3   4  10       29.27       31.84      4.11 o
  -2   4  10      423.70      408.52     11.86 o
  -1   4  10     2735.45     2782.95     44.66 o
   0   4  10      117.17      124.55      6.47 o
   1   4  10       71.52       64.17      4.79 o
   2   4  10      375.63      338.07     11.41 o
   3   4  10       52.58       47.63      4.58 o
   4   4  10      809.88      832.32     19.41 o
   5   4  10      552.51      547.69     15.99 o
   6   4  10       46.33       41.64      6.42 o
  -8   5  10      724.94      704.81     27.64 o
  -7   5  10      479.73      459.14     18.92 o
  -6   5  10        0.11        3.04      3.08 o
  -5   5  10      680.27      632.97     16.32 o
  -4   5  10      537.20      559.16     16.76 o
  -3   5  10     2746.04     2749.23     42.51 o
  -2   5  10     2824.46     2858.01     42.44 o
  -1   5  10        2.62        2.91      1.93 o
   0   5  10      248.19      241.05      8.72 o
   1   5  10     1324.22     1328.14     27.90 o
   2   5  10     2628.38     2549.07     37.20 o
   3   5  10     1731.16     1742.28     29.98 o
   4   5  10       18.31       14.94      3.59 o
   5   5  10      619.02      635.33     26.03 o
  -7   6  10      338.66      370.96     17.11 o
  -6   6  10     1215.21     1215.08     37.47 o
  -5   6  10     1631.68     1554.95     40.60 o
  -4   6  10      796.60      785.65     22.71 o
  -3   6  10      127.93      116.39      7.65 o
  -2   6  10     1681.44     1674.05     28.22 o
  -1   6  10     3680.50     3601.04     46.51 o
   0   6  10      552.38      547.88     13.78 o
   1   6  10     1503.02     1464.66     26.45 o
   2   6  10      876.08      855.66     18.19 o
   3   6  10      411.72      374.42     13.13 o
   4   6  10     1314.47     1298.01     26.52 o
   5   6  10     1376.80     1402.44     39.40 o
  -7   7  10       38.52       42.18     13.54 o
  -6   7  10       11.00        5.41      4.03 o
  -5   7  10       75.15      106.80      8.78 o
  -4   7  10       62.42       56.39      5.78 o
  -3   7  10      849.93      851.44     21.91 o
  -2   7  10      303.08      289.54     11.07 o
  -1   7  10        0.06        4.78      2.62 o
   0   7  10       37.66       36.54      3.91 o
   1   7  10      905.01      881.88     20.37 o
   2   7  10      964.73      970.03     23.56 o
   3   7  10      438.37      435.85     13.46 o
   4   7  10       94.38       88.31      6.76 o
  -6   8  10      380.55      374.88     35.47 o
  -5   8  10      465.66      412.97     15.58 o
  -4   8  10       87.76       71.69      6.53 o
  -3   8  10      257.44      252.35     11.95 o
  -2   8  10      836.21      814.88     21.95 o
  -1   8  10      643.93      615.38     17.32 o
   0   8  10      605.47      640.89     16.02 o
   1   8  10      369.54      351.59     11.90 o
   2   8  10       16.74       13.96      3.10 o
   3   8  10      516.15      538.28     20.26 o
  -5   9  10      381.69      434.32     37.30 o
  -4   9  10      679.48      679.34     20.65 o
  -3   9  10      712.50      696.18     20.01 o
  -2   9  10       82.91       77.50      6.16 o
  -1   9  10       15.62       14.93      3.11 o
   0   9  10       18.40       19.05      3.29 o
   1   9  10     1079.16     1135.81     26.99 o
   2   9  10      205.02      214.69     14.85 o
  -3  10  10      605.65      615.08     22.37 o
  -2  10  10      106.41      102.46     14.83 o
  -1  10  10      224.90      225.52     18.70 o
   0  10  10       23.23       24.65      6.23 o
  -3  -9  11     1152.30     1215.05     63.58 o
  -2  -9  11     1459.33     1512.12     82.49 o
  -1  -9  11     1684.05     1687.08     54.88 o
   0  -9  11      123.93      120.91     19.31 o
   1  -9  11      625.57      590.22     30.67 o
   2  -9  11     1459.04     1405.42     72.86 o
  -4  -8  11      449.63      438.05     26.89 o
  -3  -8  11       66.90       70.80      7.38 o
  -2  -8  11       34.29       36.52      6.65 o
  -1  -8  11      209.71      224.81     18.01 o
   0  -8  11     1704.83     1682.15     52.96 o
   1  -8  11     1326.73     1358.94     38.39 o
   2  -8  11      387.45      392.56     25.18 o
   3  -8  11        5.35        2.21      4.63 o
  -5  -7  11      103.94      107.87     19.40 o
  -4  -7  11      784.27      777.67     25.06 o
  -3  -7  11      507.08      452.43     24.70 o
  -2  -7  11      824.53      855.57     28.20 o
  -1  -7  11      702.74      689.19     24.45 o
   0  -7  11      121.43      104.92      9.57 o
   1  -7  11      525.81      508.07     21.52 o
   2  -7  11      740.83      717.92     33.57 o
   3  -7  11     1784.73     1831.66     58.16 o
   4  -7  11      952.58      976.44     40.15 o
   5  -7  11      151.80      159.19     23.07 o
  -6  -6  11      920.12      939.45     56.81 o
  -5  -6  11      696.40      690.95     23.81 o
  -4  -6  11      352.64      340.36     15.71 o
  -3  -6  11      248.18      228.25     10.80 o
  -2  -6  11      111.14      102.68      7.94 o
  -1  -6  11      872.57      842.78     23.57 o
   0  -6  11     1280.71     1279.57     25.69 o
   1  -6  11     1655.54     1605.16     31.35 o
   2  -6  11      936.13      914.35     26.28 o
   3  -6  11        9.76        7.75      3.42 o
   4  -6  11      762.76      732.15     23.42 o
   5  -6  11     1091.62     1102.68     60.52 o
  -7  -5  11      160.27      165.63     23.56 o
  -6  -5  11       54.34       53.47      7.67 o
  -5  -5  11      255.10      254.64     12.13 o
  -4  -5  11      388.83      368.42     14.14 o
  -3  -5  11      330.58      316.46     12.67 o
  -2  -5  11      437.76      437.85     10.65 o
  -1  -5  11       22.18       19.12      2.65 o
   0  -5  11      152.27      138.83      6.18 o
   1  -5  11        5.87        9.62      2.65 o
   2  -5  11      497.81      512.04     21.54 o
   3  -5  11     1075.10     1094.92     28.00 o
   4  -5  11      237.12      237.26     12.87 o
   5  -5  11        1.49        9.59      2.98 o
   6  -5  11       31.39       47.40      9.08 o
  -7  -4  11     1206.00     1142.03     71.97 o
  -6  -4  11      775.42      789.63     24.91 o
  -5  -4  11      368.82      360.16     15.77 o
  -4  -4  11       83.57       75.01      6.25 o
  -3  -4  11      348.27      329.01     10.53 o
  -2  -4  11     1834.75     1874.88     27.83 o
  -1  -4  11     1458.40     1471.76     23.35 o
   0  -4  11      208.69      213.91      8.07 o
   1  -4  11      221.49      217.93     11.16 o
   2  -4  11      188.26      163.46      9.65 o
   3  -4  11     1340.19     1368.13     31.42 o
   4  -4  11      731.24      728.98     22.57 o
   5  -4  11      473.98      464.63     16.16 o
   6  -4  11      709.85      682.24     33.00 o
  -7  -3  11      134.75      133.46     10.37 o
  -6  -3  11        6.77       12.52      4.49 o
  -5  -3  11      713.68      681.26     17.69 o
  -4  -3  11     3157.47     3213.85     40.10 o
  -3  -3  11     1341.26     1357.23     22.71 o
  -2  -3  11      163.34      175.91      7.34 o
  -1  -3  11        2.29        3.09      1.58 o
   0  -3  11      187.20      186.61      8.83 o
   1  -3  11      991.79      999.73     29.53 o
   2  -3  11     1583.48     1622.98     33.39 o
   3  -3  11      383.71      349.63     14.63 o
   4  -3  11       27.35       14.87      3.72 o
   5  -3  11        4.03        5.56      2.52 o
   6  -3  11      140.03      114.40     13.26 o
  -8  -2  11      712.68      658.87     49.87 o
  -7  -2  11      491.38      527.10     20.20 o
  -6  -2  11      739.07      712.27     16.87 o
  -5  -2  11      847.93      843.16     17.88 o
  -4  -2  11      171.88      165.26      7.53 o
  -3  -2  11     1323.13     1351.97     22.36 o
  -2  -2  11     2167.13     2177.78     29.58 o
  -1  -2  11      896.76      895.65     17.97 o
   0  -2  11     1086.73     1085.02     23.34 o
   1  -2  11       43.46       52.50      8.07 o
   2  -2  11     2472.48     2407.50     42.61 o
   3  -2  11      839.55      864.55     30.49 o
   4  -2  11      137.43      148.51      9.65 o
   5  -2  11      624.27      606.35     18.31 o
   6  -2  11      136.65      134.38     14.22 o
  -8  -1  11      108.25      120.96     14.97 o
  -7  -1  11       34.84       32.46      5.34 o
  -6  -1  11       28.66       38.19      4.23 o
  -5  -1  11     2366.71     2379.96     32.84 o
  -4  -1  11     4717.18     4826.71     48.53 o
  -3  -1  11      893.76      922.47     17.08 o
  -2  -1  11       37.96       36.30      3.26 o
  -1  -1  11       88.72       89.88      5.79 o
   0  -1  11     1904.73     1911.25     31.80 o
   1  -1  11     5349.03     5487.74     68.79 o
   2  -1  11     2175.67     2226.98     41.89 o
   3  -1  11      217.56      210.31     11.09 o
   4  -1  11       20.66       22.18      3.95 o
   5  -1  11     1211.67     1227.78     26.94 o
   6  -1  11     2302.23     2303.68     65.13 o
  -8   0  11      217.20      199.79     18.52 o
  -7   0  11      135.39      148.31     10.65 o
  -6   0  11     1239.25     1249.48     22.61 o
  -5   0  11     1728.08     1754.39     27.08 o
  -4   0  11        2.84       11.14      2.43 o
  -3   0  11      289.83      284.75     10.02 o
  -2   0  11      981.76      977.97     19.25 o
  -1   0  11     1994.90     2058.65     29.85 o
   0   0  11     2156.93     2114.88     34.04 o
   1   0  11       60.25       53.06      4.43 o
   2   0  11      595.64      559.23     14.54 o
   3   0  11      514.65      525.04     17.89 o
   4   0  11     1657.78     1693.99     37.07 o
   5   0  11     1365.59     1373.73     33.87 o
   6   0  11      139.50      128.20     11.20 o
  -8   1  11       42.93       41.93      5.71 o
  -7   1  11       37.46       42.42      5.27 o
  -6   1  11      287.88      276.95     10.13 o
  -5   1  11      970.25      981.60     21.54 o
  -4   1  11     1341.21     1269.19     26.01 o
  -3   1  11      137.43      131.63      6.90 o
  -2   1  11       39.59       37.89      3.76 o
  -1   1  11        7.56       14.34      2.59 o
   0   1  11     2283.39     2400.46     37.23 o
   1   1  11     1535.68     1564.61     25.75 o
   2   1  11      242.97      224.40      9.08 o
   3   1  11      599.36      612.76     19.59 o
   4   1  11      296.63      295.64     13.84 o
   5   1  11     1473.45     1491.59     30.49 o
   6   1  11      641.81      659.14     25.83 o
  -8   2  11      307.50      303.09     15.49 o
  -7   2  11      586.29      611.81     19.46 o
  -6   2  11      501.25      485.00     13.53 o
  -5   2  11       12.86       19.56      3.24 o
  -4   2  11      333.70      321.85     11.03 o
  -3   2  11     1074.26     1030.40     23.09 o
  -2   2  11     2199.27     2260.72     36.92 o
  -1   2  11     1225.27     1242.63     22.61 o
   0   2  11      148.06      148.47      6.97 o
   1   2  11       60.14       63.34      4.73 o
   2   2  11      224.71      230.62      9.50 o
   3   2  11     1160.09     1201.56     23.72 o
   4   2  11     2541.16     2588.86     47.55 o
   5   2  11      658.93      654.22     22.17 o
   6   2  11       26.97       32.24      5.04 o
  -8   3  11       51.89       62.06      7.36 o
  -7   3  11       57.99       51.20      5.81 o
  -6   3  11      531.00      491.47     22.22 o
  -5   3  11      236.74      238.96     10.28 o
  -4   3  11       79.93       74.38      6.30 o
  -3   3  11      100.60      102.95      7.07 o
  -2   3  11       26.62       26.81      3.92 o
  -1   3  11       16.13       20.45      2.98 o
   0   3  11      599.34      612.97     14.99 o
   1   3  11      320.34      318.25     10.89 o
   2   3  11      341.62      329.47     11.46 o
   3   3  11      136.38      117.43      7.16 o
   4   3  11      250.76      239.95     11.43 o
   5   3  11        9.42        9.69      3.16 o
  -7   4  11      343.85      340.94     14.73 o
  -6   4  11        8.57        2.26      3.13 o
  -5   4  11      267.45      270.10     14.93 o
  -4   4  11     1480.23     1480.92     30.68 o
  -3   4  11     2180.60     2191.17     37.51 o
  -2   4  11     1339.37     1305.25     27.32 o
  -1   4  11        2.84        1.95      2.23 o
   0   4  11      730.97      708.25     15.71 o
   1   4  11      482.14      485.26     13.98 o
   2   4  11     1270.00     1287.26     24.79 o
   3   4  11      930.00      934.56     21.20 o
   4   4  11        2.58        7.47      3.07 o
   5   4  11       17.42       11.34      4.06 o
  -7   5  11      390.79      382.62     35.09 o
  -6   5  11      970.34      881.94     31.60 o
  -5   5  11     1031.66     1057.36     25.12 o
  -4   5  11      994.96      975.21     23.71 o
  -3   5  11        5.18        7.77      3.12 o
  -2   5  11     1325.28     1368.46     28.61 o
  -1   5  11      448.09      438.20     13.42 o
   0   5  11     1644.60     1651.11     26.16 o
   1   5  11     1513.27     1528.85     27.49 o
   2   5  11       51.34       63.40      5.35 o
   3   5  11      567.39      565.13     16.58 o
   4   5  11      672.27      680.58     20.51 o
  -6   6  11        0.04       -4.03      4.15 o
  -5   6  11       15.26       17.00      6.32 o
  -4   6  11      859.99      825.60     22.21 o
  -3   6  11     1687.11     1671.61     44.09 o
  -2   6  11      173.74      155.51     10.64 o
  -1   6  11       39.15       37.74      4.30 o
   0   6  11       15.57       19.08      3.02 o
   1   6  11      312.63      315.79     11.96 o
   2   6  11     2143.47     2251.37     36.34 o
   3   6  11      134.83      122.80      7.76 o
   4   6  11       80.21       79.71      9.16 o
  -6   7  11      569.28      537.40     44.46 o
  -5   7  11     1162.05     1190.29     27.90 o
  -4   7  11      801.67      774.37     30.89 o
  -3   7  11      167.65      164.22      9.69 o
  -2   7  11     1747.38     1716.70     36.82 o
  -1   7  11     1137.52     1144.62     23.99 o
   0   7  11     2443.36     2484.21     38.66 o
   1   7  11     1004.80     1031.86     21.54 o
   2   7  11      347.95      347.11     13.29 o
   3   7  11     1250.48     1249.02     68.78 o
  -5   8  11       22.93       29.66     10.33 o
  -4   8  11     1122.42     1107.69     27.28 o
  -3   8  11      701.66      699.09     21.07 o
  -2   8  11      218.99      206.07     11.94 o
  -1   8  11      259.36      254.02     11.16 o
   0   8  11        7.63        4.77      2.85 o
   1   8  11      298.59      323.00     15.38 o
   2   8  11     1546.77     1581.59     43.00 o
  -3   9  11      129.36      126.71      9.98 o
  -2   9  11      164.36      166.40     16.28 o
  -1   9  11      359.70      359.91     18.95 o
   0   9  11      749.05      739.21     27.93 o
  -3  -8  12     1107.21     1159.28     44.91 o
  -2  -8  12     1867.94     1986.04     59.56 o
  -1  -8  12      189.87      184.74     16.54 o
   0  -8  12      177.85      178.13     13.44 o
   1  -8  12      772.10      763.19     35.92 o
  -4  -7  12      790.37      790.41     30.04 o
  -3  -7  12     1103.07     1091.92     39.74 o
  -2  -7  12      146.78      156.06     12.05 o
  -1  -7  12     2072.13     2048.38     48.21 o
   0  -7  12     1311.47     1361.71     37.95 o
   1  -7  12     1406.02     1407.70     49.22 o
   2  -7  12      716.30      625.30     32.61 o
  -5  -6  12       30.56       21.16      6.58 o
  -4  -6  12       35.97       27.71      6.22 o
  -3  -6  12      972.80      935.95     26.96 o
  -2  -6  12      816.33      822.55     23.88 o
  -1  -6  12       98.40       96.79      8.03 o
   0  -6  12       53.31       42.04      5.22 o
   1  -6  12      135.99      113.87     10.94 o
   2  -6  12     1162.31     1174.24     36.25 o
   3  -6  12     1365.04     1305.36     38.85 o
   4  -6  12      130.61      114.68     16.08 o
  -6  -5  12      415.70      405.41     35.64 o
  -5  -5  12      224.55      229.35     13.38 o
  -4  -5  12      690.66      700.10     20.44 o
  -3  -5  12        0.90        7.52      3.05 o
  -2  -5  12     1075.61     1096.87     22.95 o
  -1  -5  12      921.50      939.90     17.82 o
   0  -5  12      996.13     1006.62     19.78 o
   1  -5  12     1141.26     1171.52     29.79 o
   2  -5  12       62.55       48.57      7.12 o
   3  -5  12      490.79      490.76     22.47 o
   4  -5  12      827.44      792.62     29.32 o
  -6  -4  12        5.40        9.80      3.88 o
  -5  -4  12        2.96        6.32      3.24 o
  -4  -4  12      536.75      539.06     16.01 o
  -3  -4  12     1690.17     1726.22     28.79 o
  -2  -4  12      246.14      238.67      9.96 o
  -1  -4  12      108.48      114.11      6.23 o
   0  -4  12      236.01      231.13      8.90 o
   1  -4  12      334.84      316.70     14.40 o
   2  -4  12     1387.55     1381.06     38.34 o
   3  -4  12      743.24      759.42     34.75 o
   4  -4  12      408.47      433.62     17.75 o
   5  -4  12      721.30      738.67     43.67 o
  -6  -3  12      178.19      186.03     14.09 o
  -5  -3  12       45.76       32.76      4.17 o
  -4  -3  12       22.29       21.23      3.37 o
  -3  -3  12      722.30      694.96     16.17 o
  -2  -3  12      650.48      660.84     16.94 o
  -1  -3  12      501.11      492.62     13.08 o
   0  -3  12      133.99      147.19      8.50 o
   1  -3  12        1.03        3.96      2.42 o
   2  -3  12       76.52      102.00      9.54 o
   3  -3  12      470.07      459.24     20.87 o
   4  -3  12      175.90      189.88     11.57 o
   5  -3  12      306.45      281.77     16.57 o
  -7  -2  12        5.92        7.07      5.67 o
  -6  -2  12      100.95       89.30      7.43 o
  -5  -2  12     1063.49     1062.48     23.25 o
  -4  -2  12     2107.59     2123.33     34.27 o
  -3  -2  12      880.16      877.98     20.04 o
  -2  -2  12      203.65      184.95      8.63 o
  -1  -2  12       65.29       63.11      5.53 o
   0  -2  12     1926.16     1932.10     34.33 o
   1  -2  12     2109.05     2149.07     41.43 o
   2  -2  12      678.21      697.47     25.35 o
   3  -2  12      180.48      184.00     10.95 o
   4  -2  12        0.27        2.21      2.67 o
   5  -2  12      119.49       95.47      9.54 o
  -7  -1  12      992.33      990.65     41.86 o
  -6  -1  12     1404.30     1405.33     27.73 o
  -5  -1  12      208.63      191.66      9.44 o
  -4  -1  12       10.59       10.81      2.84 o
  -3  -1  12      368.87      358.25     12.31 o
  -2  -1  12      692.65      715.54     18.91 o
  -1  -1  12     2414.42     2444.08     35.09 o
   0  -1  12      582.59      592.52     15.36 o
   1  -1  12      101.77       97.99      6.88 o
   2  -1  12       32.64       35.68      4.80 o
   3  -1  12      349.60      337.72     14.83 o
   4  -1  12      885.23      845.91     25.05 o
   5  -1  12      501.27      489.43     19.26 o
  -7   0  12        7.17        4.00      4.72 o
  -6   0  12      776.17      781.04     19.89 o
  -5   0  12     1846.15     1878.59     32.10 o
  -4   0  12      878.05      847.72     18.04 o
  -3   0  12      564.52      574.14     15.17 o
  -2   0  12      170.17      161.71      8.78 o
  -1   0  12      957.16      937.53     19.72 o
   0   0  12     3309.72     3324.40     47.75 o
   1   0  12     1899.90     1932.59     33.99 o
   2   0  12      425.76      446.71     14.96 o
   3   0  12        5.84        6.98      3.68 o
   4   0  12      329.63      343.94     16.49 o
   5   0  12     1386.12     1366.41     33.79 o
  -7   1  12     1026.98     1007.29     40.97 o
  -6   1  12     1236.42     1252.94     23.61 o
  -5   1  12       43.52       42.04      4.05 o
  -4   1  12        1.14        5.90      2.26 o
  -3   1  12      443.12      450.41     15.14 o
  -2   1  12     2259.70     2380.87     39.24 o
  -1   1  12     3577.70     3575.76     51.40 o
   0   1  12      617.85      606.13     17.12 o
   1   1  12        1.88        6.17      2.40 o
   2   1  12      323.35      369.08     12.33 o
   3   1  12     3103.81     3171.66     48.59 o
   4   1  12     2046.35     2077.93     44.92 o
   5   1  12      334.25      323.24     17.89 o
  -7   2  12        1.81        2.28      4.03 o
  -6   2  12      261.94      275.09     10.87 o
  -5   2  12      262.64      258.92     11.82 o
  -4   2  12      573.35      564.54     17.55 o
  -3   2  12      630.52      625.52     20.47 o
  -2   2  12      169.68      173.68      9.42 o
  -1   2  12      348.46      324.39     12.94 o
   0   2  12      564.02      537.58     16.29 o
   1   2  12      802.75      831.64     21.09 o
   2   2  12     1258.48     1293.94     25.07 o
   3   2  12      147.86      137.58      8.99 o
   4   2  12       89.83       99.53      7.66 o
   5   2  12      167.87      144.90     12.27 o
  -7   3  12      353.64      287.26     20.49 o
  -6   3  12        0.79        8.70      6.36 o
  -5   3  12       72.35       75.26      6.44 o
  -4   3  12       80.50       61.81      5.85 o
  -3   3  12     1179.57     1153.18     30.34 o
  -2   3  12     1022.47     1017.46     24.29 o
  -1   3  12      368.03      371.09     14.08 o
   0   3  12       33.71       40.59      4.20 o
   1   3  12       73.20       63.92      5.86 o
   2   3  12     1086.52     1098.81     23.25 o
   3   3  12     2363.62     2424.12     38.07 o
   4   3  12      635.15      650.75     20.15 o
  -6   4  12      416.30      418.95     21.55 o
  -5   4  12      406.80      372.23     18.96 o
  -4   4  12      528.13      512.22     17.17 o
  -3   4  12      108.01      103.98      7.66 o
  -2   4  12       21.55       16.98      3.67 o
  -1   4  12      405.86      383.83     14.56 o
   0   4  12      177.30      172.76     10.15 o
   1   4  12     1101.14     1117.74     23.17 o
   2   4  12      643.22      618.07     17.17 o
   3   4  12        6.85       13.54      3.14 o
   4   4  12        8.22       14.89      3.51 o
  -6   5  12        0.63       -3.03      7.58 o
  -5   5  12      150.67      139.72      9.12 o
  -4   5  12      521.34      496.30     17.25 o
  -3   5  12      391.59      392.04     15.27 o
  -2   5  12      210.17      201.49     10.59 o
  -1   5  12       63.11       69.16      8.42 o
   0   5  12        4.84        2.52      3.22 o
   1   5  12      367.21      347.96     12.66 o
   2   5  12      522.70      530.23     16.13 o
   3   5  12       67.44       61.34      6.23 o
  -5   6  12     1288.79     1219.48     31.85 o
  -4   6  12       36.02       32.41      4.69 o
  -3   6  12      550.99      571.97     18.79 o
  -2   6  12      527.62      554.08     18.45 o
  -1   6  12     1561.79     1531.90     32.44 o
   0   6  12     1182.63     1269.35     29.11 o
   1   6  12      470.51      460.46     14.97 o
   2   6  12       82.76       61.08      8.22 o
  -4   7  12      859.46      898.73     35.45 o
  -3   7  12      382.40      347.55     15.05 o
  -2   7  12      370.74      356.24     20.74 o
  -1   7  12      280.68      267.56     13.27 o
   0   7  12       21.90       26.07      6.06 o
   1   7  12     1544.49     1534.73     55.70 o
  -2   8  12      224.43      218.02     26.80 o
  -1   8  12      955.69      953.14     57.21 o
  -2  -7  13     1063.96     1041.13     59.72 o
  -1  -7  13        1.43       -0.39      4.08 o
   0  -7  13       19.46       12.49      5.48 o
   1  -7  13      203.02      222.38     26.91 o
  -3  -6  13       27.89       28.26      7.26 o
  -2  -6  13     1114.14     1069.29     51.92 o
  -1  -6  13     1536.49     1573.13     50.34 o
   0  -6  13     1332.78     1343.36     40.07 o
   1  -6  13     1200.67     1133.34     30.91 o
   2  -6  13      129.61      140.69     12.67 o
  -4  -5  13      365.37      365.16     17.02 o
  -3  -5  13     1230.99     1167.34     35.93 o
  -2  -5  13     1165.70     1209.55     28.06 o
  -1  -5  13      554.29      577.74     15.27 o
   0  -5  13       62.43       73.58      6.47 o
   1  -5  13      481.38      502.36     17.28 o
   2  -5  13     1794.23     1868.73     48.18 o
   3  -5  13      893.81      880.34     38.72 o
  -5  -4  13      380.03      371.10     24.39 o
  -4  -4  13      163.57      148.12      9.65 o
  -3  -4  13      168.95      151.29      8.64 o
  -2  -4  13       28.52       31.93      5.05 o
  -1  -4  13      358.55      336.75     11.37 o
   0  -4  13     1546.77     1637.33     29.60 o
   1  -4  13      246.74      216.65     12.46 o
   2  -4  13       56.20       47.33     10.72 o
   3  -4  13      136.57      142.59     12.19 o
  -5  -3  13      199.90      184.56     10.85 o
  -4  -3  13     1146.33     1170.13     27.85 o
  -3  -3  13      723.56      721.17     21.50 o
  -2  -3  13      629.12      636.03     19.30 o
  -1  -3  13      221.23      202.64      9.52 o
   0  -3  13      204.24      220.48      9.93 o
   1  -3  13      995.06     1052.81     28.55 o
   2  -3  13      759.51      746.83     23.94 o
   3  -3  13      590.04      551.19     24.00 o
   4  -3  13     1028.40     1000.21     41.04 o
  -6  -2  13      230.72      217.62     13.23 o
  -5  -2  13      301.36      284.28     12.94 o
  -4  -2  13       62.03       57.91      5.40 o
  -3  -2  13      109.17      107.87      7.08 o
  -2  -2  13       76.22       72.93      7.69 o
  -1  -2  13      577.72      552.36     19.93 o
   0  -2  13      541.08      557.10     17.60 o
   1  -2  13      145.16      150.94     10.28 o
   2  -2  13       40.21       51.05      6.18 o
   3  -2  13       20.94       18.27      4.62 o
   4  -2  13      540.05      570.71     30.76 o
  -6  -1  13      744.01      725.99     21.66 o
  -5  -1  13      808.27      793.65     20.57 o
  -4  -1  13      376.67      353.15     13.03 o
  -3  -1  13      232.58      233.74     11.55 o
  -2  -1  13       67.59       73.91      8.15 o
  -1  -1  13     1038.37     1072.32     28.72 o
   0  -1  13     1463.06     1476.16     30.44 o
   1  -1  13      341.70      331.16     15.20 o
   2  -1  13      454.89      459.46     18.27 o
   3  -1  13      100.32       85.53      8.01 o
   4  -1  13      184.26      173.55     23.73 o
  -6   0  13      747.03      748.86     24.15 o
  -5   0  13      216.44      231.56     10.72 o
  -4   0  13        4.06        6.17      2.73 o
  -3   0  13      514.63      504.12     19.29 o
  -2   0  13     2634.70     2726.17     50.42 o
  -1   0  13     1431.16     1459.34     30.04 o
   0   0  13      170.71      177.13      8.73 o
   1   0  13        7.89        5.97      3.35 o
   2   0  13      162.86      156.41     10.81 o
   3   0  13     1169.72     1208.78     31.83 o
   4   0  13     1402.77     1514.30     57.68 o
  -6   1  13     1062.08     1027.00     33.22 o
  -5   1  13      326.98      299.92     13.72 o
  -4   1  13      272.35      257.97     12.01 o
  -3   1  13     1420.45     1355.15     29.10 o
  -2   1  13        0.51        2.61      3.11 o
  -1   1  13      923.64      946.74     23.62 o
   0   1  13      338.66      347.63     13.80 o
   1   1  13      690.20      700.11     19.87 o
   2   1  13      987.78     1004.07     24.76 o
   3   1  13       43.28       50.20      6.36 o
   4   1  13      306.82      255.61     16.18 o
  -6   2  13      133.47      119.09     22.88 o
  -5   2  13        1.20        0.17      2.65 o
  -4   2  13       65.91       68.92      6.56 o
  -3   2  13     1233.83     1229.61     27.94 o
  -2   2  13     2869.23     2876.54     46.60 o
  -1   2  13      517.18      533.20     17.52 o
   0   2  13      201.17      202.80     10.74 o
   1   2  13       84.86       91.33      7.29 o
   2   2  13     2079.84     2195.93     39.71 o
   3   2  13     1903.25     1926.85     48.61 o
  -6   3  13      251.84      215.55     25.35 o
  -5   3  13      375.85      362.25     16.43 o
  -4   3  13      936.39      989.90     25.14 o
  -3   3  13     1123.81     1126.20     26.93 o
  -2   3  13        0.08        0.81      2.61 o
  -1   3  13       74.46       72.57      6.55 o
   0   3  13      536.94      554.41     18.25 o
   1   3  13     2014.53     2099.91     38.41 o
   2   3  13     1273.24     1261.32     29.26 o
   3   3  13      109.55       98.81     12.11 o
  -5   4  13        2.67        1.75      3.50 o
  -4   4  13      247.87      271.73     12.99 o
  -3   4  13      547.86      520.93     20.23 o
  -2   4  13      143.40      126.57      8.73 o
  -1   4  13      127.30      126.28      8.86 o
   0   4  13      301.31      295.49     13.45 o
   1   4  13      119.39      119.02      8.59 o
   2   4  13      522.45      514.27     28.57 o
  -4   5  13      217.05      213.45     14.88 o
  -3   5  13        4.99        7.96      3.28 o
  -2   5  13      348.53      338.57     14.86 o
  -1   5  13      355.90      369.25     15.30 o
   0   5  13     1060.27     1048.38     26.75 o
   1   5  13      687.74      691.49     47.86 o
  -3   6  13      174.26      142.92     15.35 o
  -2   6  13      214.59      197.52     18.03 o
  -1   6  13      126.26      128.69     21.46 o
  -2  -5  14      551.57      557.63     29.48 o
   0  -5  14     1078.00     1054.20     33.19 o
  -3  -4  14     1209.37     1287.89     38.59 o
  -2  -4  14     1034.93     1026.87     28.40 o
  -1  -4  14      515.07      537.77     23.08 o
   0  -4  14      127.57      115.12     10.38 o
   1  -4  14      755.78      724.35     27.57 o
  -4  -3  14       51.49       49.39      9.06 o
  -3  -3  14      101.63       92.14      9.75 o
  -2  -3  14       56.59       61.89      5.74 o
  -1  -3  14     1109.02     1175.94     28.28 o
   0  -3  14      867.07      854.11     23.59 o
   1  -3  14      169.16      190.95     17.62 o
   2  -3  14      200.97      199.20     24.81 o
  -4  -2  14      377.37      348.25     16.88 o
  -3  -2  14      295.66      290.63     13.64 o
  -2  -2  14      178.59      174.90     10.50 o
  -1  -2  14        3.41       -0.05      2.97 o
   0  -2  14      692.65      706.63     23.98 o
   1  -2  14      302.69      302.77     15.20 o
   2  -2  14      314.28      278.09     28.70 o
  -4  -1  14       15.37       12.57      6.53 o
  -3  -1  14       43.64       38.64      5.26 o
  -2  -1  14      828.75      837.40     26.45 o
  -1  -1  14      797.45      775.59     25.20 o
   0  -1  14      206.50      214.89     13.04 o
   1  -1  14      323.84      334.68     15.86 o
   2  -1  14      151.02      126.67     19.13 o
  -4   0  14      385.75      362.47     19.77 o
  -3   0  14       92.08      100.55     10.11 o
  -2   0  14       29.92       28.29      5.40 o
  -1   0  14      104.96      100.50      8.94 o
   0   0  14      178.01      188.27     12.13 o
   1   0  14      197.84      181.73     11.79 o
   2   0  14      437.66      414.36     35.11 o
  -4   1  14       83.62       79.71      9.66 o
  -3   1  14     1784.65     1833.54     60.94 o
  -2   1  14     1898.00     1914.02     42.54 o
  -1   1  14      300.90      292.44     13.25 o
   0   1  14        1.39        3.35      2.61 o
   1   1  14       20.66       19.84      5.14 o
   2   1  14      675.36      647.47     44.72 o
  -4   2  14     1825.32     1766.76     57.08 o
  -3   2  14      326.53      291.20     14.99 o
  -2   2  14       79.14       75.14      7.12 o
  -1   2  14       67.86       69.27      6.78 o
   0   2  14      621.74      652.39     23.40 o
   1   2  14     1472.70     1374.37     67.07 o
  -4   3  14       81.95       69.31     12.72 o
  -3   3  14     1141.54     1107.79     35.26 o
  -2   3  14      853.24      829.07     29.98 o
  -1   3  14      263.08      263.87     27.47 o
   0   3  14       15.06        7.09      5.87 o
   1   3  14      199.86      188.02     24.49 o
  -3   4  14       43.35       45.85     12.00 o
  -2   4  14        0.99        2.22      5.00 o
  -1   4  14      473.58      535.85     40.66 o
   0   4  14     1865.52     1869.31     83.26 o
 
